# Supplementary material for: Identification of Gene Expression Changes Associated With Long-Term Memory of Courtship Rejection in Drosophila Males
Source: G3 (Bethesda). 2012 Nov 1;2(11):1437–45. doi: 10.1534/g3.112.004119 (PMC3484674; doi:10.1534/g3.112.004119)
Supplement: Supporting Information [file supp_2.11.1437_FileS1.xlsx]

## Sheet: Higher in trained GO analysis
Gene ontology categories that are significantly enriched in the list of 37 genes with significantly higher transcript abundance in trained flies.
GO Term	Biological Process	P-value	Genes
GO:0031032	actomyosin structure organization	1.49507e-06	FBgn0003149, FBgn0005666, FBgn0038294, FBgn0086906, FBgn0261836
GO:0030239	myofibril assembly	3.97538e-06	FBgn0003149, FBgn0005666, FBgn0038294, FBgn0086906
GO:0006094	gluconeogenesis	9.18357e-05	FBgn0003074, FBgn0027580
GO:0019319	hexose biosynthetic process	0.000319031	FBgn0003074, FBgn0027580
GO:0007296	vitellogenesis	0.000424316	FBgn0004045, FBgn0004047
GO:0046364	monosaccharide biosynthetic process	0.000424316	FBgn0003074, FBgn0027580
GO:0007498	mesoderm development	0.000472807	FBgn0003149, FBgn0005666, FBgn0086906, FBgn0261836
GO:0030036	actin cytoskeleton organization	0.000626418	FBgn0003149, FBgn0005666, FBgn0038294, FBgn0086906, FBgn0261836
GO:0030029	actin filament-based process	0.000675924	FBgn0003149, FBgn0005666, FBgn0038294, FBgn0086906, FBgn0261836
GO:0055002	striated muscle cell development	0.000775792	FBgn0003149, FBgn0005666, FBgn0038294, FBgn0086906
GO:0055001	muscle cell development	0.000803675	FBgn0003149, FBgn0005666, FBgn0038294, FBgn0086906
GO:0007010	cytoskeleton organization	0.000883457	FBgn0000044, FBgn0003149, FBgn0003676, FBgn0005666, FBgn0037607, FBgn0038294, FBgn0086906, FBgn0261836
GO:0016051	carbohydrate biosynthetic process	0.00124178	FBgn0000044, FBgn0003074, FBgn0027580
GO:0046165	alcohol biosynthetic process	0.00135858	FBgn0003074, FBgn0027580
GO:0051146	striated muscle cell differentiation	0.00165906	FBgn0003149, FBgn0005666, FBgn0038294, FBgn0086906
GO:0010927	cellular component assembly involved in morphogenesis	0.0020116	FBgn0003149, FBgn0005666, FBgn0038294, FBgn0086906
GO:0042692	muscle cell differentiation	0.0020116	FBgn0003149, FBgn0005666, FBgn0038294, FBgn0086906
GO:0061061	muscle structure development	0.00237867	FBgn0003149, FBgn0005666, FBgn0038294, FBgn0086906, FBgn0261836
GO:0019318	hexose metabolic process	0.00251896	FBgn0003074, FBgn0027580, FBgn0043783
GO:0045214	sarcomere organization	0.0027946	FBgn0005666, FBgn0086906
GO:0034637	cellular carbohydrate biosynthetic process	0.00338081	FBgn0003074, FBgn0027580
GO:0005996	monosaccharide metabolic process	0.0041111	FBgn0003074, FBgn0027580, FBgn0043783
GO:0010378	temperature compensation of the circadian clock	0.0119076	FBgn0261710
GO:0040005	chitin-based cuticle attachment to epithelium	0.0119076	FBgn0053196
GO:0044283	small molecule biosynthetic process	0.0131225	FBgn0003074, FBgn0011211, FBgn0027580, FBgn0033246
GO:0006006	glucose metabolic process	0.0142737	FBgn0003074, FBgn0027580
GO:0005975	carbohydrate metabolic process	0.0144152	FBgn0000044, FBgn0003074, FBgn0027580, FBgn0043783, FBgn0261575
GO:0030241	skeletal muscle myosin thick filament assembly	0.0158462	FBgn0038294
GO:0071688	striated muscle myosin thick filament assembly	0.0158462	FBgn0038294
GO:0006066	alcohol metabolic process	0.0224548	FBgn0003074, FBgn0027580, FBgn0043783
GO:0031033	myosin filament organization	0.0236778	FBgn0038294
GO:0031034	myosin filament assembly	0.0236778	FBgn0038294
GO:0007028	cytoplasm organization	0.0265963	FBgn0004045, FBgn0004047
GO:0006826	iron ion transport	0.0275709	FBgn0022355
GO:0008335	female germline ring canal stabilization	0.0275709	FBgn0261836
GO:0014866	skeletal myofibril assembly	0.0275709	FBgn0038294
GO:0006879	cellular iron ion homeostasis	0.031449	FBgn0022355
GO:0030204	chondroitin sulfate metabolic process	0.031449	FBgn0000044
GO:0030206	chondroitin sulfate biosynthetic process	0.031449	FBgn0000044
GO:0040006	protein-based cuticle attachment to epithelium	0.031449	FBgn0053196
GO:0050650	chondroitin sulfate proteoglycan biosynthetic process	0.031449	FBgn0000044
GO:0050654	chondroitin sulfate proteoglycan metabolic process	0.031449	FBgn0000044
GO:0055072	iron ion homeostasis	0.031449	FBgn0022355
GO:0007548	sex differentiation	0.0322246	FBgn0004045, FBgn0004047
GO:0044262	cellular carbohydrate metabolic process	0.0346045	FBgn0003074, FBgn0027580, FBgn0043783
GO:0032787	monocarboxylic acid metabolic process	0.0373889	FBgn0027580, FBgn0033246
GO:0006090	pyruvate metabolic process	0.0391602	FBgn0027580
GO:0015012	heparan sulfate proteoglycan biosynthetic process	0.0391602	FBgn0000044
GO:0030201	heparan sulfate proteoglycan metabolic process	0.0391602	FBgn0000044
GO:0007519	skeletal muscle tissue development	0.0447329	FBgn0086906, FBgn0261836
GO:0006024	glycosaminoglycan biosynthetic process	0.046812	FBgn0000044
GO Term	Molecular Function	P-Value	Genes
GO:0004687	myosin light chain kinase activity	1.51773e-07	FBgn0005666, FBgn0013988, FBgn0086906
GO:0008307	structural constituent of muscle	1.34903e-05	FBgn0003149, FBgn0005666, FBgn0086906
GO:0005198	structural molecule activity	1.39635e-05	FBgn0000044, FBgn0003137, FBgn0003149, FBgn0003279, FBgn0004045, FBgn0004047, FBgn0005666, FBgn0013988, FBgn0086906
GO:0003824	catalytic activity	2.5585e-05	FBgn0000044, FBgn0003074, FBgn0003137, FBgn0003149, FBgn0003676, FBgn0004045, FBgn0004047, FBgn0005666, FBgn0011211, FBgn0012034, FBgn0013674, FBgn0013679, FBgn0013988, FBgn0027571, FBgn0027580, FBgn0033246, FBgn0034512, FBgn0037607, FBgn0040349, FBgn0043783, FBgn0053196, FBgn0086254, FBgn0086906, FBgn0261575, FBgn0262103
GO:0004075	biotin carboxylase activity	3.50456e-05	FBgn0027580, FBgn0033246
GO:0016885	ligase activity, forming carbon-carbon bonds	6.99395e-05	FBgn0027580, FBgn0033246
GO:0005200	structural constituent of cytoskeleton	0.000427259	FBgn0000044, FBgn0005666, FBgn0013988
GO:0032559	adenyl ribonucleotide binding	0.000458001	FBgn0000044, FBgn0003676, FBgn0005666, FBgn0011211, FBgn0012034, FBgn0013988, FBgn0027580, FBgn0033246, FBgn0262103
GO:0030554	adenyl nucleotide binding	0.000462846	FBgn0000044, FBgn0003676, FBgn0005666, FBgn0011211, FBgn0012034, FBgn0013988, FBgn0027580, FBgn0033246, FBgn0262103
GO:0016614	oxidoreductase activity, acting on CH-OH group of donors	0.000609561	FBgn0003074, FBgn0027571, FBgn0040349, FBgn0086254
GO:0022890	inorganic cation transmembrane transporter activity	0.000756173	FBgn0003676, FBgn0011211, FBgn0013674, FBgn0022355, FBgn0034394
GO:0032553	ribonucleotide binding	0.002092	FBgn0000044, FBgn0003676, FBgn0005666, FBgn0011211, FBgn0012034, FBgn0013988, FBgn0027580, FBgn0033246, FBgn0262103
GO:0032555	purine ribonucleotide binding	0.002092	FBgn0000044, FBgn0003676, FBgn0005666, FBgn0011211, FBgn0012034, FBgn0013988, FBgn0027580, FBgn0033246, FBgn0262103
GO:0005524	ATP binding	0.00218192	FBgn0000044, FBgn0003676, FBgn0005666, FBgn0011211, FBgn0013988, FBgn0027580, FBgn0033246, FBgn0262103
GO:0017076	purine nucleotide binding	0.00219507	FBgn0000044, FBgn0003676, FBgn0005666, FBgn0011211, FBgn0012034, FBgn0013988, FBgn0027580, FBgn0033246, FBgn0262103
GO:0016616	oxidoreductase activity, acting on the CH-OH group of donors, NAD or NADP as acceptor	0.00251632	FBgn0003074, FBgn0027571, FBgn0086254
GO:0003989	acetyl-CoA carboxylase activity	0.00347987	FBgn0033246
GO:0004347	glucose-6-phosphate isomerase activity	0.00347987	FBgn0003074
GO:0004736	pyruvate carboxylase activity	0.00347987	FBgn0027580
GO:0016208	AMP binding	0.00347987	FBgn0012034
GO:0015077	monovalent inorganic cation transmembrane transporter activity	0.00349668	FBgn0003676, FBgn0011211, FBgn0013674, FBgn0034394
GO:0004674	protein serine/threonine kinase activity	0.00423014	FBgn0005666, FBgn0013988, FBgn0086906, FBgn0262103
GO:0015078	hydrogen ion transmembrane transporter activity	0.00517751	FBgn0003676, FBgn0011211, FBgn0013674
GO:0003987	acetate-CoA ligase activity	0.00694804	FBgn0012034
GO:0004313	[acyl-carrier-protein] S-acetyltransferase activity	0.00694804	FBgn0027571
GO:0004316	3-oxoacyl-[acyl-carrier-protein] reductase (NADPH) activity	0.00694804	FBgn0027571
GO:0004317	3-hydroxypalmitoyl-[acyl-carrier-protein] dehydratase activity	0.00694804	FBgn0027571
GO:0004319	enoyl-[acyl-carrier-protein] reductase (NADPH, B-specific) activity	0.00694804	FBgn0027571
GO:0004320	oleoyl-[acyl-carrier-protein] hydrolase activity	0.00694804	FBgn0027571
GO:0004802	transketolase activity	0.00694804	FBgn0037607
GO:0016295	myristoyl-[acyl-carrier-protein] hydrolase activity	0.00694804	FBgn0027571
GO:0016296	palmitoyl-[acyl-carrier-protein] hydrolase activity	0.00694804	FBgn0027571
GO:0016297	acyl-[acyl-carrier-protein] hydrolase activity	0.00694804	FBgn0027571
GO:0019171	3-hydroxyacyl-[acyl-carrier-protein] dehydratase activity	0.00694804	FBgn0027571
GO:0022892	substrate-specific transporter activity	0.00783858	FBgn0002565, FBgn0003676, FBgn0011211, FBgn0013674, FBgn0022355, FBgn0027571, FBgn0034394
GO:0035639	purine ribonucleoside triphosphate binding	0.00799183	FBgn0000044, FBgn0003676, FBgn0005666, FBgn0011211, FBgn0013988, FBgn0027580, FBgn0033246, FBgn0262103
GO:0004314	[acyl-carrier-protein] S-malonyltransferase activity	0.0104045	FBgn0027571
GO:0004315	3-oxoacyl-[acyl-carrier-protein] synthase activity	0.0104045	FBgn0027571
GO:0016418	S-acetyltransferase activity	0.0104045	FBgn0027571
GO:0016419	S-malonyltransferase activity	0.0104045	FBgn0027571
GO:0016420	malonyltransferase activity	0.0104045	FBgn0027571
GO:0016421	CoA carboxylase activity	0.0104045	FBgn0033246
GO:0016744	transferase activity, transferring aldehyde or ketonic groups	0.0104045	FBgn0037607
GO:0008324	cation transmembrane transporter activity	0.0105476	FBgn0003676, FBgn0011211, FBgn0013674, FBgn0022355, FBgn0034394
GO:0000166	nucleotide binding	0.0108457	FBgn0000044, FBgn0003676, FBgn0005666, FBgn0011211, FBgn0012034, FBgn0013988, FBgn0027580, FBgn0033246, FBgn0262103
GO:0004672	protein kinase activity	0.0134116	FBgn0005666, FBgn0013988, FBgn0086906, FBgn0262103
GO:0004034	aldose 1-epimerase activity	0.0138494	FBgn0043783
GO:0004616	phosphogluconate dehydrogenase (decarboxylating) activity	0.0138494	FBgn0003074
GO:0005201	extracellular matrix structural constituent	0.0138494	FBgn0003137
GO:0008553	hydrogen-exporting ATPase activity, phosphorylative mechanism	0.0139359	FBgn0003676, FBgn0011211
GO:0016628	oxidoreductase activity, acting on the CH-CH group of donors, NAD or NADP as acceptor	0.0172827	FBgn0027571
GO:0004867	serine-type endopeptidase inhibitor activity	0.0188649	FBgn0003137, FBgn0053196
GO:0016491	oxidoreductase activity	0.0194916	FBgn0003074, FBgn0013674, FBgn0013679, FBgn0027571, FBgn0040349, FBgn0086254
GO:0004032	alditol:NADP+ 1-oxidoreductase activity	0.0207044	FBgn0086254
GO:0008199	ferric iron binding	0.0207044	FBgn0022355
GO:0016861	intramolecular oxidoreductase activity, interconverting aldoses and ketoses	0.0207044	FBgn0003074
GO:0045735	nutrient reservoir activity	0.0207044	FBgn0002565
GO:0005215	transporter activity	0.022785	FBgn0002565, FBgn0003676, FBgn0011211, FBgn0013674, FBgn0022355, FBgn0027571, FBgn0034394
GO:0000036	acyl carrier activity	0.0241146	FBgn0027571
GO:0004033	aldo-keto reductase (NADP) activity	0.0241146	FBgn0086254
GO:0005381	iron ion transmembrane transporter activity	0.0241146	FBgn0022355
GO:0008106	alcohol dehydrogenase (NADP+) activity	0.0241146	FBgn0086254
GO:0015075	ion transmembrane transporter activity	0.0258751	FBgn0003676, FBgn0011211, FBgn0013674, FBgn0022355, FBgn0034394
GO:0004112	cyclic-nucleotide phosphodiesterase activity	0.0275133	FBgn0034512
GO:0004114	3',5'-cyclic-nucleotide phosphodiesterase activity	0.0275133	FBgn0034512
GO:0004312	fatty acid synthase activity	0.0275133	FBgn0027571
GO:0004683	calmodulin-dependent protein kinase activity	0.0275133	FBgn0013988
GO:0015662	ATPase activity, coupled to transmembrane movement of ions, phosphorylative mechanism	0.0284514	FBgn0003676, FBgn0011211
GO:0004866	endopeptidase inhibitor activity	0.0291477	FBgn0003137, FBgn0053196
GO:0016773	phosphotransferase activity, alcohol group as acceptor	0.0303785	FBgn0005666, FBgn0013988, FBgn0086906, FBgn0262103
GO:0061135	endopeptidase regulator activity	0.0305609	FBgn0003137, FBgn0053196
GO:0005344	oxygen transporter activity	0.0309006	FBgn0002565
GO:0016857	racemase and epimerase activity, acting on carbohydrates and derivatives	0.0309006	FBgn0043783
GO:0030414	peptidase inhibitor activity	0.0312777	FBgn0003137, FBgn0053196
GO:0042625	ATPase activity, coupled to transmembrane movement of ions	0.0327312	FBgn0003676, FBgn0011211
GO:0016854	racemase and epimerase activity	0.0342765	FBgn0043783
GO:0061134	peptidase regulator activity	0.0364793	FBgn0003137, FBgn0053196
GO:0016301	kinase activity	0.0375735	FBgn0005666, FBgn0013988, FBgn0086906, FBgn0262103
GO:0016874	ligase activity	0.039216	FBgn0012034, FBgn0027580, FBgn0033246
GO:0016853	isomerase activity	0.0428033	FBgn0003074, FBgn0043783
GO:0016405	CoA-ligase activity	0.044336	FBgn0012034
GO:0016878	acid-thiol ligase activity	0.044336	FBgn0012034
GO:0004558	alpha-glucosidase activity	0.0476666	FBgn0261575

## Sheet: Lower in trained GO analysis
Gene ontology categories that are significantly enriched in the list of 54 genes with significantly lower transcript abundance in trained flies.
GO Term	Biological Process	P-value	Genes
GO:0007587	sugar utilization	0.00473166	FBgn0036046
GO:0019310	inositol catabolic process	0.00473166	FBgn0036262
GO:0040009	regulation of growth rate	0.00473166	FBgn0036046
GO:0019915	lipid storage	0.00518079	FBgn0030608, FBgn0039114
GO:0010970	microtubule-based transport	0.00659603	FBgn0003654, FBgn0030608
GO:0030705	cytoskeleton-dependent intracellular transport	0.00710257	FBgn0003654, FBgn0030608
GO:0018871	1-aminocyclopropane-1-carboxylate metabolic process	0.00944153	FBgn0030558
GO:0042218	1-aminocyclopropane-1-carboxylate biosynthetic process	0.00944153	FBgn0030558
GO:0072330	monocarboxylic acid biosynthetic process	0.00944153	FBgn0030558
GO:0006952	defense response	0.0101341	FBgn0034638, FBgn0040653, FBgn0052282, FBgn0067905
GO:0006950	response to stress	0.0115349	FBgn0028396, FBgn0031701, FBgn0034638, FBgn0040653, FBgn0044810, FBgn0044812, FBgn0052282, FBgn0067905
GO:0007218	neuropeptide signaling pathway	0.0137685	FBgn0040813, FBgn0042201
GO:0006723	cuticle hydrocarbon biosynthetic process	0.0141297	FBgn0086687
GO:0018195	peptidyl-arginine modification	0.0141297	FBgn0037770
GO:0018216	peptidyl-arginine methylation	0.0141297	FBgn0037770
GO:0019919	peptidyl-arginine methylation, to asymmetrical-dimethyl arginine	0.0141297	FBgn0037770
GO:0031887	lipid particle transport along microtubule	0.0141297	FBgn0030608
GO:0035246	peptidyl-arginine N-methylation	0.0141297	FBgn0037770
GO:0035247	peptidyl-arginine omega-N-methylation	0.0141297	FBgn0037770
GO:0042811	pheromone biosynthetic process	0.0141297	FBgn0086687
GO:0046174	polyol catabolic process	0.0141297	FBgn0036262
GO:0006412	translation	0.0166016	FBgn0023170, FBgn0028697, FBgn0030136, FBgn0040007, FBgn0066084, FBgn0086472, FBgn0261599
GO:0006094	gluconeogenesis	0.0187962	FBgn0003067
GO:0034389	lipid particle organization	0.0187962	FBgn0039114
GO:0060250	germ-line stem-cell niche homeostasis	0.0187962	FBgn0036046
GO:0006020	inositol metabolic process	0.0234413	FBgn0036262
GO:0030730	sequestering of triglyceride	0.0234413	FBgn0030608
GO:0010876	lipid localization	0.0258179	FBgn0030608, FBgn0039114
GO:0016051	carbohydrate biosynthetic process	0.0267319	FBgn0003067, FBgn0034025
GO:0019319	hexose biosynthetic process	0.0326672	FBgn0003067
GO:0051642	centrosome localization	0.0326672	FBgn0003654
GO:0046364	monosaccharide biosynthetic process	0.0372483	FBgn0003067
GO:0070328	triglyceride homeostasis	0.0372483	FBgn0036046
GO:0019748	secondary metabolic process	0.0397525	FBgn0038236, FBgn0086687
GO:0009725	response to hormone stimulus	0.040837	FBgn0036046, FBgn0037770
GO:0042810	pheromone metabolic process	0.0418083	FBgn0086687
GO:0016053	organic acid biosynthetic process	0.0419328	FBgn0030558, FBgn0086687
GO:0046394	carboxylic acid biosynthetic process	0.0419328	FBgn0030558, FBgn0086687
GO:0009719	response to endogenous stimulus	0.0430396	FBgn0036046, FBgn0037770
GO:0006805	xenobiotic metabolic process	0.0463472	FBgn0038236
GO:0009404	toxin metabolic process	0.0463472	FBgn0038236
GO:0009410	response to xenobiotic stimulus	0.0463472	FBgn0038236
GO:0017143	insecticide metabolic process	0.0463472	FBgn0038236
GO:0019216	regulation of lipid metabolic process	0.0463472	FBgn0086687
GO:0031396	regulation of protein ubiquitination	0.0463472	FBgn0052672
GO:0071466	cellular response to xenobiotic stimulus	0.0463472	FBgn0038236
GO:0050896	response to stimulus	0.047702	FBgn0028396, FBgn0031701, FBgn0034638, FBgn0036046, FBgn0037770, FBgn0037913, FBgn0038236, FBgn0040653, FBgn0040813, FBgn0042201, FBgn0044810, FBgn0044812, FBgn0052282, FBgn0067905, FBgn0086687

## Sheet:  Differentially expressed genes
91 genes with differential transcript abundance between naïve and trained flies.
Genes with higher transcript abundance in trained males as compared to naïve males
Gene	Name	Chr	Pos	Annotation	Naïve_1	Naïve_2	Naïve_3	Naïve_4	Trained_1	Trained_2	Trained_3	Trained_4	FDR q value	Fold Difference
FBgn0004045	Yp1	X	9947885	The gene Yolk protein 1 is referred to in FlyBase by the symbol Dmel\Yp1 (CG2985, FBgn0004045). It is a protein_coding_gene from Drosophila melanogaster. Its sequence location is X:9947885..9949531. It has the cytological map location 9A5. Based on sequence similarity, it is predicted to have molecular function</span>: structural molecule activity. Based on sequence similarity, it is predicted to…	6.71374	1.30196	4.07707	97.9393	0.224785	509.544	1.35063	3.29952	3.34372e-96	4.67517
FBgn0034958	CG3907	2R	19907421	This gene is referred to in FlyBase by the symbol Dmel\CG3907 (CG3907, FBgn0034958). It is a protein_coding_gene from Drosophila melanogaster. Its sequence location is 2R:19907421..19909779. It has the cytological map location 60B3-60B4. Its molecular function is unknown. The biological processes in which it is involved are not known. One allele is reported. No phenotypic data is available. It ha…	53.9091	0	0	0	46.4913	51.4288	55.6266	63.6481	3.8067e-37	4.02269
FBgn0004047	Yp3	X	13653578	The gene Yolk protein 3 is referred to in FlyBase by the symbol Dmel\Yp3 (CG11129, FBgn0004047). It is a protein_coding_gene from Drosophila melanogaster. Its sequence location is X:13653578..13655200. It has the cytological map location 12C1. Based on sequence similarity, it is predicted to have molecular function</span>: structural molecule activity. There is experimental evidence that it is in…	30.7033	23.632	34.6016	128.409	29.9957	462.403	31.1617	21.2237	4.25499e-46	2.50653
FBgn0013679	mt:ND1	dmel_mitochondrion_genome	11720	The gene mitochondrial NADH-ubiquinone oxidoreductase chain 1 is referred to in FlyBase by the symbol Dmel\mt:ND1 (CG34092, FBgn0013679). It is a protein_coding_gene from Drosophila melanogaster. Its sequence location is dmel_mitochondrion_genome:11720..12658. It is reported to have molecular function</span>: NADH dehydrogenase (ubiquinone) activity. An electronic pipeline based on InterPro domai…	0	0	443.225	223.338	161.855	316.063	275.37	445.09	1.05806e-29	1.79766
FBgn0034376	CG15072	2R	14576031	This gene is referred to in FlyBase by the symbol Dmel\CG15072 (CG15072, FBgn0034376). It is a protein_coding_gene from Drosophila melanogaster. Its sequence location is 2R:14576031..14589246. It has the cytological map location 55E6-55E8. It is reported to have molecular function</span>: protein serine/threonine kinase activity. It is reported to be involved in the biological process</span>: pro…	9.19018	9.41741	0	8.95497	14.9214	9.86607	10.1183	12.338	0.0102798	1.71173
FBgn0085195	CG34166	2L	14743253	This gene is referred to in FlyBase by the symbol Dmel\CG34166 (CG34166, FBgn0085195). It is a protein_coding_gene from Drosophila melanogaster. Its sequence location is 2L:14743253..14743859. It has the cytological map location 35B5. Its molecular function is unknown. The biological processes in which it is involved are not known. 2 alleles are reported. No phenotypic data is available. It has 2…	615.194	460.536	488.751	368.97	749.849	810.28	927.772	634.087	2.83513e-23	1.61472
FBgn0003676	T-cp1	3R	18314807	The gene Tcp1-like is referred to in FlyBase by the symbol Dmel\T-cp1 (CG5374, FBgn0003676). It is a protein_coding_gene from Drosophila melanogaster. Its sequence location is 3R:18314807..18317153. It has the cytological map location 94B1. Based on sequence similarity, it is predicted to have molecular function</span>: unfolded protein binding. There is experimental evidence that it is involved …	0	14.6106	13.3663	14.4113	17.9398	16.2722	19.187	14.8407	0.0430839	1.60988
FBgn0261575	tobi	3R	21170483	The gene target of brain insulin is referred to in FlyBase by the symbol Dmel\tobi (CG11909, FBgn0261575). It is a protein_coding_gene from Drosophila melanogaster. Its sequence location is 3R:21170483..21172634. It has the cytological map location 96D2. Based on sequence similarity, it is predicted to have molecular function</span>: alpha-glucosidase activity. An electronic pipeline based on Int…	58.6164	94.9021	142.398	116.584	142.368	125.189	154.141	154.687	1.64701e-11	1.3973
FBgn0043783	CG32444	3L	21630047	This gene is referred to in FlyBase by the symbol Dmel\CG32444 (CG32444, FBgn0043783). It is a protein_coding_gene from Drosophila melanogaster. Its sequence location is 3L:21630047..21632160. It has the cytological map location 78E1-78E2. Based on sequence similarity, it is predicted to have molecular function</span>: aldose 1-epimerase activity. An electronic pipeline based on InterPro domains …	123.658	120.807	125.092	127.447	180.284	204.288	152.498	150.67	9.04318e-08	1.38377
FBgn0086906	sls	3L	2040179	The gene sallimus is referred to in FlyBase by the symbol Dmel\sls (CG1915, FBgn0086906). It is a protein_coding_gene from Drosophila melanogaster. Its sequence location is 3L:2040179..2115617. It has the cytological map location 62C2-62C4. There is experimental evidence that it has the molecular function</span>: actin binding; structural constituent of muscle. There is experimental evidence that…	22.4382	25.1177	49.8945	32.3672	45.2651	38.0208	22.6682	60.7199	3.44683e-14	1.28391
FBgn0003149	Prm	3L	8725958	The gene Paramyosin is referred to in FlyBase by the symbol Dmel\Prm (CG5939, FBgn0003149). It is a protein_coding_gene from Drosophila melanogaster. Its sequence location is 3L:8725958..8738447. It has the cytological map location 66D12. Based on sequence similarity, it is predicted to have molecular function</span>: structural constituent of muscle. There is experimental evidence that it is inv…	22.1688	23.0829	31.0569	30.2199	36.5626	40.146	26.6709	33.3154	0.0253931	1.28318
FBgn0040349	CG3699_x000B_	X	840686	This gene is referred to in FlyBase by the symbol Dmel\CG3699 (CG3699, FBgn0040349). It is a protein_coding_gene from Drosophila melanogaster. Its sequence location is X:840686..841517. It has the cytological map location 1D2-1D3. Based on sequence similarity, it is predicted to have molecular function</span>: oxidoreductase activity, acting on CH-OH group of donors. An electronic pipeline based …	162.123	147.237	157.868	134.231	211.308	207.921	183.804	154.703	0.012905	1.25983
FBgn0000044	Act57B	2R	16831533	The gene Actin 57B is referred to in FlyBase by the symbol Dmel\Act57B (CG10067, FBgn0000044). It is a protein_coding_gene from Drosophila melanogaster. Its sequence location is 2R:16831533..16833945. It has the cytological map location 57B5. Based on sequence similarity, it is predicted to have molecular function</span>: structural constituent of cytoskeleton. There is experimental evidence that…	204.316	201.291	230.716	256.075	319.47	315.447	208.705	270.213	2.2156e-08	1.24814
FBgn0037607	CG8036	3R	4493726	This gene is referred to in FlyBase by the symbol Dmel\CG8036 (CG8036, FBgn0037607). It is a protein_coding_gene from Drosophila melanogaster. Its sequence location is 3R:4493726..4499453. It has the cytological map location 85A5. Based on sequence similarity, it is predicted to have molecular function</span>: transketolase activity. There is experimental evidence that it is involved in the biolo…	349.197	305.244	303.38	295.257	404.598	434.573	407.778	306.651	6.35054e-15	1.23983
FBgn0002565	Lsp2	3L	12122493	The gene Larval serum protein 2 is referred to in FlyBase by the symbol Dmel\Lsp2 (CG6806, FBgn0002565). It is a protein_coding_gene from Drosophila melanogaster. Its sequence location is 3L:12122493..12124796. It has the cytological map location 68F5. It is reported to have molecular function</span>: nutrient reservoir activity. An electronic pipeline based on InterPro domains suggests that it i…	202.159	242.754	352.279	372.084	354.436	318.54	431.388	337.24	2.56974e-13	1.2329
FBgn0005666	bt	4	745030	The gene bent is referred to in FlyBase by the symbol Dmel\bt (CG32019, FBgn0005666). It is a protein_coding_gene from Drosophila melanogaster. Its sequence location is 4:745030..796707. It has the cytological map location 102D5-102E1. There is experimental evidence that it has the molecular function</span>: structural constituent of muscle. There is experimental evidence that it is involved in t…	8.84179	9.54541	14.8332	10.0281	12.9832	13.328	8.13019	18.5954	7.49441e-05	1.22633
FBgn0261836	Msp-300	2L	5100877	The gene Muscle-specific protein 300 is referred to in FlyBase by the symbol Dmel\Msp-300 (CG42768, FBgn0261836). It is a protein_coding_gene from Drosophila melanogaster. Its sequence location is 2L:5100877..5205690. It has the cytological map location 25C6-25C10. There is experimental evidence that it has the molecular function</span>: actin binding. There is experimental evidence that it is in…	70.9671	74.3122	87.2581	64.8457	86.4737	71.8668	85.2189	107.067	1.06837e-22	1.17904
FBgn0003137	Ppn	3R	24346387	The gene Papilin is referred to in FlyBase by the symbol Dmel\Ppn (CG33103, FBgn0003137). It is a protein_coding_gene from Drosophila melanogaster. Its sequence location is 3R:24346387..24366053. It has the cytological map location 98D3-98D4. There is experimental evidence that it has the molecular function</span>: extracellular matrix structural constituent. There is experimental evidence that i…	46.3522	42.9973	37.6255	41.8177	47.394	61.4379	44.3485	45.4272	0.000295957	1.17664
FBgn0013988	Strn-Mlck	2R	11834431	The gene Stretchin-Mlck is referred to in FlyBase by the symbol Dmel\Strn-Mlck (CG18255, FBgn0013988). It is a protein_coding_gene from Drosophila melanogaster. Its sequence location is 2R:11834431..11873458. It has the cytological map location 52D4-52D9. There is experimental evidence that it has the molecular function</span>: myosin light chain kinase activity; calmodulin-dependent protein kina…	8.69314	8.84878	12.3289	10.8126	13.3111	11.4548	9.41287	13.6871	0.0379821	1.17654
FBgn0053196	dp	2L	4479471	The gene dumpy is referred to in FlyBase by the symbol Dmel\dp (CG33196, FBgn0053196). It is a protein_coding_gene from Drosophila melanogaster. Its sequence location is 2L:4479471..4591963. It has the cytological map location 24F4-25A1. An electronic pipeline based on InterPro domains suggests that it has the molecular function</span>: 4 iron, 4 sulfur cluster binding; serine-type endopeptidase …	8.78351	7.75034	5.63513	6.61981	9.6927	7.72538	9.04036	7.12967	9.32862e-05	1.16671
FBgn0086254	CG6084	3L	11613633	This gene is referred to in FlyBase by the symbol Dmel\CG6084 (CG6084, FBgn0086254). It is a protein_coding_gene from Drosophila melanogaster. Its sequence location is 3L:11613633..11617481. It has the cytological map location 68C15-68D. Based on sequence similarity, it is predicted to have molecular function</span>: aldehyde reductase activity. An electronic pipeline based on InterPro domains su…	189.673	185.253	162.181	189.712	195.121	248.819	222.733	180.442	0.0420559	1.16551
FBgn0033246	CG11198	2R	3861620	This gene is referred to in FlyBase by the symbol Dmel\CG11198 (CG11198, FBgn0033246). It is a protein_coding_gene from Drosophila melanogaster. Its sequence location is 2R:3861620..3874729. It has the cytological map location 44A1-44A2. Based on sequence similarity, it is predicted to have molecular function</span>: acetyl-CoA carboxylase activity. An electronic pipeline based on InterPro domain…	131.456	120.288	185.163	136.85	179.751	156.902	153.86	175.445	3.47058e-11	1.1607
FBgn0022355	Tsf1	X	18281965	The gene Transferrin 1 is referred to in FlyBase by the symbol Dmel\Tsf1 (CG6186, FBgn0022355). It is a protein_coding_gene from Drosophila melanogaster. Its sequence location is X:18281965..18284377. It has the cytological map location 17A9. Based on sequence similarity, it is predicted to have molecular function</span>: iron ion transmembrane transporter activity; ferric iron binding. Based on …	971.692	1002.59	1159.37	1009.81	1279.11	1207.44	1247.77	1061.18	5.02542e-20	1.15737
FBgn0261710	nocte	X	10357851	The gene no circadian temperature entrainment is referred to in FlyBase by the symbol Dmel\nocte (CG17255, FBgn0261710). It is a protein_coding_gene from Drosophila melanogaster. Its sequence location is X:10357851..10367618. It has the cytological map location 9C6-9D1. Its molecular function is unknown. There is experimental evidence that it is involved in the biological process</span>: entrainm…	43.4912	36.8122	46.4243	40.8479	57.5568	38.5365	46.997	47.6251	0.0430839	1.13809
FBgn0038294	Mf	3R	10996347	The gene Myofilin is referred to in FlyBase by the symbol Dmel\Mf (CG6803, FBgn0038294). It is a protein_coding_gene from Drosophila melanogaster. Its sequence location is 3R:10996347..11006143. It has the cytological map location 88E2. Its molecular function is unknown. It is reported to be involved in the biological process</span>: muscle thick filament assembly. 4 alleles are reported. No phen…	413.264	484.134	530.128	508.326	559.268	641.93	396.065	595.361	0.0333142	1.13264
FBgn0003074	Pgi	2R	4798407	The gene Phosphoglucose isomerase is referred to in FlyBase by the symbol Dmel\Pgi (CG8251, FBgn0003074). It is a protein_coding_gene from Drosophila melanogaster. Its sequence location is 2R:4798407..4801631. It has the cytological map location 44F6. There is experimental evidence that it has the molecular function</span>: glucose-6-phosphate isomerase activity. It is reported to be involved in …	218.756	193.634	194.692	205.983	246.839	256.333	217.616	198.094	0.00669794	1.13015
FBgn0027580	CG1516	2R	5738208	This gene is referred to in FlyBase by the symbol Dmel\CG1516 (CG1516, FBgn0027580). It is a protein_coding_gene from Drosophila melanogaster. Its sequence location is 2R:5738208..5757853. It has the cytological map location 46B4. Based on sequence similarity, it is predicted to have molecular function</span>: pyruvate carboxylase activity. Based on sequence similarity, it is predicted to be invo…	147.734	143.229	118.424	144.406	169.278	159.582	158.718	126.638	0.0333142	1.10911
FBgn0034394	CG15096	2R	14695841	This gene is referred to in FlyBase by the symbol Dmel\CG15096 (CG15096, FBgn0034394). It is a protein_coding_gene from Drosophila melanogaster. Its sequence location is 2R:14695841..14702514. It has the cytological map location 55F5. Based on sequence similarity, it is predicted to have molecular function</span>: high affinity inorganic phosphate:sodium symporter activity. An electronic pipeline…	306.875	289.578	235.108	256.456	292.367	329.469	358.167	224.527	0.0423299	1.10709
FBgn0004551	Ca-P60A	2R	19814479	The gene Calcium ATPase at 60A is referred to in FlyBase by the symbol Dmel\Ca-P60A (CG3725, FBgn0004551). It is a protein_coding_gene from Drosophila melanogaster. Its sequence location is 2R:19814479..19823408. It has the cytological map location 60A11-60A12. There is experimental evidence that it has the molecular function</span>: protein binding. There is experimental evidence that it is invo…	266.677	252.563	309.334	300.41	348.906	330.458	266.608	296.05	0.00311388	1.10012
FBgn0012034	AcCoAS	3L	21264306	The gene Acetyl Coenzyme A synthase is referred to in FlyBase by the symbol Dmel\AcCoAS (CG9390, FBgn0012034). It is a protein_coding_gene from Drosophila melanogaster. Its sequence location is 3L:21264306..21273343. It has the cytological map location 78C3-78C4. Based on sequence similarity, it is predicted to have molecular function</span>: acetate-CoA ligase activity. It is reported to be invo…	329.891	318.679	305.368	271.453	318.704	352.599	375.562	299.071	0.00595131	1.09837
FBgn0003279	RpL4	3R	23748515	The gene Ribosomal protein L4 is referred to in FlyBase by the symbol Dmel\RpL4 (CG5502, FBgn0003279). It is a protein_coding_gene from Drosophila melanogaster. Its sequence location is 3R:23748515..23750644. It has the cytological map location 98B6. Based on sequence similarity, it is predicted to have molecular function</span>: structural constituent of ribosome. Based on sequence similarity, i…	537.375	491.743	464.128	522.727	640.627	596.865	529.868	443.83	0.0283859	1.09684
FBgn0034512	CG18067	2R	16422015	This gene is referred to in FlyBase by the symbol Dmel\CG18067 (CG18067, FBgn0034512). It is a protein_coding_gene from Drosophila melanogaster. Its sequence location is 2R:16422015..16422860. It has the cytological map location 57A5. An electronic pipeline based on InterPro domains suggests that it has the molecular function</span>: 3',5'-cyclic-nucleotide phosphodiesterase activity. An electron…	1656.81	1468.4	1510.22	1457.09	1311.65	1944.12	2012.01	1374.99	0.00255643	1.09032
FBgn0026197	noe	3L	17393447	The gene noe is referred to in FlyBase by the symbol Dmel\noe (CG32172, FBgn0026197). It is a protein_coding_gene from Drosophila melanogaster. Its sequence location is 3L:17393447..17394448. It has the cytological map location 74B1. Its molecular function is unknown. The biological processes in which it is involved are not known. One allele is reported. No phenotypic data is available. It has 2 …	2075.01	2344.02	3676.77	3688.63	3554.63	2429.64	2942.41	3845.09	6.5279e-07	1.08378
FBgn0011211	blw	2R	18686561	The gene bellwether is referred to in FlyBase by the symbol Dmel\blw (CG3612, FBgn0011211). It is a protein_coding_gene from Drosophila melanogaster. Its sequence location is 2R:18686561..18689685. It has the cytological map location 59B1-59B2. Based on sequence similarity, it is predicted to have molecular function</span>: hydrogen-exporting ATPase activity, phosphorylative mechanism. There is e…	495.152	465.95	469.618	502.723	598.213	529.627	512.012	451.93	0.0160322	1.0819
FBgn0013674	mt:CoI	dmel_mitochondrion_genome	1474	The gene mitochondrial Cytochrome c oxidase subunit I is referred to in FlyBase by the symbol Dmel\mt:CoI (CG34067, FBgn0013674). It is a protein_coding_gene from Drosophila melanogaster. Its sequence location is dmel_mitochondrion_genome:1474..3009. It is reported to have molecular function</span>: cytochrome-c oxidase activity. It is reported to be involved in the biological process</span>: sle…	3538.61	4809.26	5391.15	3769.09	3275.18	4880.43	4668.69	6007.64	2.54801e-14	1.07561
FBgn0027571	CG3523	2L	3056615	This gene is referred to in FlyBase by the symbol Dmel\CG3523 (CG3523, FBgn0027571). It is a protein_coding_gene from Drosophila melanogaster. Its sequence location is 2L:3056615..3068184. It has the cytological map location 23C5-23D1. Based on sequence similarity, it is predicted to have molecular function</span>: fatty-acid synthase activity. An electronic pipeline based on InterPro domains sug…	277.634	243.794	279.479	255.19	280.221	271.549	300.807	266.352	0.0104624	1.05949
FBgn0032285	CG17108	2L	10692940	This gene is referred to in FlyBase by the symbol Dmel\CG17108 (CG17108, FBgn0032285). It is a protein_coding_gene from Drosophila melanogaster. Its sequence location is 2L:10692940..10694103. It has the cytological map location 32A4. It is reported to have molecular function</span>: acetyl-CoA carboxylase activity. The biological processes in which it is involved are not known. 2 alleles are rep…	4438.11	3907.65	3797.98	3982.53	4377.94	4696.18	4614.48	3065.34	0.0137904	1.03892
Genes with lower transcript abundance in trained males as compared to naïve males
Gene	Name	Chr	Pos	Annotation	Naïve_1	Naïve_2	Naïve_3	Naïve_4	Trained_1	Trained_2	Trained_3	Trained_4	FDR q value	Fold Difference
FBgn0086687	desat1	3R	8265322	The gene desat1 is referred to in FlyBase by the symbol Dmel\desat1 (CG5887, FBgn0086687). It is a protein_coding_gene from Drosophila melanogaster. Its sequence location is 3R:8265322..8273338. It has the cytological map location 87B10-87B11. Based on sequence similarity, it is predicted to have molecular function</span>: stearoyl-CoA 9-desaturase activity. There is experimental evidence that it…	2035.89	2153.44	2064.93	1788.53	1577.32	2100.88	2040.47	1968.06	0.0092777	1.04632
FBgn0037913	CG6783	3R	7385612	This gene is referred to in FlyBase by the symbol Dmel\CG6783 (CG6783, FBgn0037913). It is a protein_coding_gene from Drosophila melanogaster. Its sequence location is 3R:7385612..7392771. It has the cytological map location 86E10. Based on sequence similarity, it is predicted to have molecular function</span>: fatty acid binding. An electronic pipeline based on InterPro domains suggests that it …	1122.15	1155.95	949.03	1229.63	1061.4	1165.81	903.227	912.899	0.0203296	1.10225
FBgn0261599	RpS29	3R	5603767	The gene Ribosomal protein S29 is referred to in FlyBase by the symbol Dmel\RpS29 (CG8495, FBgn0261599). It is a protein_coding_gene from Drosophila melanogaster. Its sequence location is 3R:5603767..5604800. It has the cytological map location 85E11-85E13. Based on sequence similarity, it is predicted to have molecular function</span>: structural constituent of ribosome. There is experimental ev…	1404.01	1292.27	1134.17	1463.41	1158.63	1426.3	1053.32	1126.97	0.0124224	1.11094
FBgn0036262	CG6910	3L	12179058	This gene is referred to in FlyBase by the symbol Dmel\CG6910 (CG6910, FBgn0036262). It is a protein_coding_gene from Drosophila melanogaster. Its sequence location is 3L:12179058..12180960. It has the cytological map location 69A1. An electronic pipeline based on InterPro domains suggests that it has the molecular function</span>: inositol oxygenase activity; iron ion binding. An electronic pipe…	1198.52	1311.16	1172.39	1075.26	945.123	1153.65	1111.22	1064.95	9.07939e-08	1.11284
FBgn0033820	CG4716	2R	9144088	This gene is referred to in FlyBase by the symbol Dmel\CG4716 (CG4716, FBgn0033820). It is a protein_coding_gene from Drosophila melanogaster. Its sequence location is 2R:9144088..9144951. It has the cytological map location 49F13. It is reported to have molecular function</span>: methylenetetrahydrofolate dehydrogenase activity. The biological processes in which it is involved are not known. 2 a…	2323.96	2268.24	1851.69	2216.28	1707.55	2355.76	1923.65	1763.56	3.81251e-06	1.11737
FBgn0030608	Lsd-2	X	14965489	The gene Lipid storage droplet-2 is referred to in FlyBase by the symbol Dmel\Lsd-2 (CG9057, FBgn0030608). It is a protein_coding_gene from Drosophila melanogaster. Its sequence location is X:14965489..14970236. It has the cytological map location 13A8-13A9. There is experimental evidence that it has the molecular function</span>: protein binding. There is experimental evidence that it is involve…	259.108	259.242	276.032	277.452	236.122	252.333	233.869	236.834	0.0307595	1.11747
FBgn0034638	CG10433	2R	17493181	This gene is referred to in FlyBase by the symbol Dmel\CG10433 (CG10433, FBgn0034638). It is a protein_coding_gene from Drosophila melanogaster. Its sequence location is 2R:17493181..17494458. It has the cytological map location 57F3. Its molecular function is unknown. Based on sequence similarity, it is predicted to be involved in the biological process</span>: defense response. 4 alleles are re…	574.211	606.067	518.226	582.05	476.912	535.723	531.344	491.167	0.031899	1.12059
FBgn0030773	CG9676	X	16593184	This gene is referred to in FlyBase by the symbol Dmel\CG9676 (CG9676, FBgn0030773). It is a protein_coding_gene from Drosophila melanogaster. Its sequence location is X:16593184..16594203. It has the cytological map location 15A1. It is reported to have molecular function</span>: serine-type endopeptidase activity. It is reported to be involved in the biological process</span>: proteolysis. 2 al…	610.586	624.29	517.074	605.483	567.299	615.153	448.328	470.383	0.0220298	1.12197
FBgn0052672	Atg8a	X	10658911	The gene Autophagy-specific gene 8a is referred to in FlyBase by the symbol Dmel\Atg8a (CG32672, FBgn0052672). It is a protein_coding_gene from Drosophila melanogaster. Its sequence location is X:10658911..10662368. It has the cytological map location 9E6-9E7. Its molecular function is unknown. There is experimental evidence that it is involved in the biological process</span>: regulation of prot…	375.995	393.832	347.566	369.814	266.018	353	330.641	370.078	0.0430839	1.1269
FBgn0030136	RpS28b	X	9448655	The gene Ribosomal protein S28b is referred to in FlyBase by the symbol Dmel\RpS28b (CG2998, FBgn0030136). It is a protein_coding_gene from Drosophila melanogaster. Its sequence location is X:9448655..9449242. It has the cytological map location 8E7. Based on sequence similarity, it is predicted to have molecular function</span>: structural constituent of ribosome. An electronic pipeline based on…	956.591	961.659	691.953	946.939	740.949	950.83	741.53	721.641	0.0420559	1.12748
FBgn0030558	CG1461	X	14155256	This gene is referred to in FlyBase by the symbol Dmel\CG1461 (CG1461, FBgn0030558). It is a protein_coding_gene from Drosophila melanogaster. Its sequence location is X:14155256..14158879. It has the cytological map location 12E6. Based on sequence similarity, it is predicted to have molecular function</span>: L-tyrosine:2-oxoglutarate aminotransferase activity. An electronic pipeline based on I…	291.325	240.354	223.422	249.657	205.118	244.693	257.092	183.972	0.0291039	1.12783
FBgn0038236	Cyp313a1	3R	10346771	The gene Cyp313a1 is referred to in FlyBase by the symbol Dmel\Cyp313a1 (CG3360, FBgn0038236). It is a protein_coding_gene from Drosophila melanogaster. Its sequence location is 3R:10346771..10348786. It has the cytological map location 88C4. Based on sequence similarity, it is predicted to have molecular function</span>: electron carrier activity. It is reported to be involved in the biological …	656.294	631.022	468.759	554.3	420.333	585.52	560.964	473.566	3.48934e-05	1.13232
FBgn0086472	RpS25	3R	7040942	The gene Ribosomal protein S25 is referred to in FlyBase by the symbol Dmel\RpS25 (CG6684, FBgn0086472). It is a protein_coding_gene from Drosophila melanogaster. Its sequence location is 3R:7040942..7042037. It has the cytological map location 86D8. Based on sequence similarity, it is predicted to have molecular function</span>: structural constituent of ribosome. Based on sequence similarity, i…	1016.35	926.621	741.984	1065	826.386	1060.2	682.206	723.505	0.00138801	1.13901
FBgn0036015	CG3088	3L	9593590	This gene is referred to in FlyBase by the symbol Dmel\CG3088 (CG3088, FBgn0036015). It is a protein_coding_gene from Drosophila melanogaster. Its sequence location is 3L:9593590..9594414. It has the cytological map location 67C2. An electronic pipeline based on InterPro domains suggests that it has the molecular function</span>: serine-type endopeptidase activity. An electronic pipeline based on…	1340.66	1486.02	1122.47	1484.8	1222.77	1435.41	1046.33	1056.79	4.95514e-07	1.14127
FBgn0042201	Nplp3	3L	16311124	The gene Neuropeptide-like precursor 3 is referred to in FlyBase by the symbol Dmel\Nplp3 (CG13061, FBgn0042201). It is a protein_coding_gene from Drosophila melanogaster. Its sequence location is 3L:16311124..16311790. It has the cytological map location 72E1. It is reported to have molecular function</span>: neuropeptide hormone activity. It is reported to be involved in the biological process<…	1453.18	1382.92	885.859	1372.76	1074.66	1516.45	1069.64	781.861	0.000225595	1.14678
FBgn0040732	CG16926	2R	15387799	This gene is referred to in FlyBase by the symbol Dmel\CG16926 (CG16926, FBgn0040732). It is a protein_coding_gene from Drosophila melanogaster. Its sequence location is 2R:15387799..15388801. It has the cytological map location 56D14. Its molecular function is unknown. The biological processes in which it is involved are not known. 2 alleles are reported. No phenotypic data is available. It has …	327.848	418.931	363.704	382.558	274.298	360.84	299.018	351.894	0.031899	1.16095
FBgn0031561	CG16712	2L	3696240	This gene is referred to in FlyBase by the symbol Dmel\CG16712 (CG16712, FBgn0031561). It is a protein_coding_gene from Drosophila melanogaster. Its sequence location is 2L:3696240..3696661. It has the cytological map location 24B3. Based on sequence similarity, it is predicted to have molecular function</span>: serine-type endopeptidase inhibitor activity. The biological processes in which it is…	1355.09	1348	1077.94	1381.98	938.064	1373.97	1122.76	980.596	0.000732237	1.16932
FBgn0042119	Cpr65Au	3L	6124413	The gene Cuticular protein 65Au is referred to in FlyBase by the symbol Dmel\Cpr65Au (CG18778, FBgn0042119). It is a protein_coding_gene from Drosophila melanogaster. Its sequence location is 3L:6124413..6125209. It has the cytological map location 65A6. Based on sequence similarity, it is predicted to have molecular function</span>: structural constituent of chitin-based cuticle. The biological …	584.186	593.603	438.073	614.997	424.034	550.91	448.876	469.679	0.0420559	1.17817
FBgn0032494	CG5945	2L	13240133	This gene is referred to in FlyBase by the symbol Dmel\CG5945 (CG5945, FBgn0032494). It is a protein_coding_gene from Drosophila melanogaster. Its sequence location is 2L:13240133..13241763. It has the cytological map location 34A11-34B1. Its molecular function is unknown. The biological processes in which it is involved are not known. 2 alleles are reported. No phenotypic data is available. It h…	599.047	543.831	435.2	568.625	399.501	514.242	520.93	387.258	0.000143724	1.17826
FBgn0040813	Nplp2	3L	13349633	The gene Neuropeptide-like precursor 2 is referred to in FlyBase by the symbol Dmel\Nplp2 (CG11051, FBgn0040813). It is a protein_coding_gene from Drosophila melanogaster. Its sequence location is 3L:13349633..13350328. It has the cytological map location 70A6. It is reported to have molecular function</span>: neuropeptide hormone activity. It is reported to be involved in the biological process<…	8094.13	8497.4	6226.26	7997.57	5521.52	8599.53	6196.66	5512.22	3.26356e-42	1.19301
FBgn0040007	RpL38	2R	403502	The gene Ribosomal protein L38 is referred to in FlyBase by the symbol Dmel\RpL38 (CG18001, FBgn0040007). It is a protein_coding_gene from Drosophila melanogaster. Its sequence location is 2R:403502..403961. It has the cytological map location 41A2. Based on sequence similarity, it is predicted to have molecular function</span>: structural constituent of ribosome. Based on sequence similarity, it…	748.53	909.103	682.027	764.816	525.292	726.147	675.68	664.985	0.0027835	1.19767
FBgn0039114	Lsd-1	3R	19589579	The gene Lipid storage droplet-1 is referred to in FlyBase by the symbol Dmel\Lsd-1 (CG10374, FBgn0039114). It is a protein_coding_gene from Drosophila melanogaster. Its sequence location is 3R:19589579..19592388. It has the cytological map location 95B1. Its molecular function is unknown. It is reported to be involved in the biological process</span>: lipid storage. 6 alleles are reported. No ph…	219.772	183.857	130.129	168.5	141.081	165.977	171.458	102.495	0.00057044	1.20868
FBgn0040653	IM4	2R	16756341	The gene Immune induced molecule 4 is referred to in FlyBase by the symbol Dmel\IM4 (CG15231, FBgn0040653). It is a protein_coding_gene from Drosophila melanogaster. Its sequence location is 2R:16756341..16756826. It has the cytological map location 57B3. Its molecular function is unknown. There is experimental evidence that it is involved in the biological process</span>: defense response. 2 all…	2002.56	1784.77	1413.95	1833.76	1288.18	1963.56	1149.89	1417.63	7.24636e-10	1.20892
FBgn0052230	CG32230	3L	23332426	This gene is referred to in FlyBase by the symbol Dmel\CG32230 (CG32230, FBgn0052230). It is a protein_coding_gene from Drosophila melanogaster. Its sequence location is 3L:23332426..23334706. It has the cytological map location 80F2. Based on sequence similarity, it is predicted to have molecular function</span>: NADH dehydrogenase activity. Based on sequence similarity, it is predicted to be in…	409.969	450.474	391.927	441.385	294.847	405.974	334.615	347.736	0.0242344	1.22454
FBgn0036022	CG8329	3L	9631212	This gene is referred to in FlyBase by the symbol Dmel\CG8329 (CG8329, FBgn0036022). It is a protein_coding_gene from Drosophila melanogaster. Its sequence location is 3L:9631212..9632121. It has the cytological map location 67C3. Based on sequence similarity, it is predicted to have molecular function</span>: serine-type endopeptidase activity. It is reported to be involved in the biological pro…	1833.88	1956.3	1622.15	2112.04	1670.88	1780.72	1280.27	1409.14	2.83418e-26	1.22527
FBgn0031220	CG4822	2L	117079	This gene is referred to in FlyBase by the symbol Dmel\CG4822 (CG4822, FBgn0031220). It is a protein_coding_gene from Drosophila melanogaster. Its sequence location is 2L:117079..121974. It has the cytological map location 21B2. Based on sequence similarity, it is predicted to have molecular function</span>: ATPase activity, coupled to transmembrane movement of substances; transporter activity. T…	59.3051	73.2675	71.5452	75.7813	49.9268	59.2936	54.5502	63.4372	0.0291039	1.23191
FBgn0040502	CG8343	2R	2067225	This gene is referred to in FlyBase by the symbol Dmel\CG8343 (CG8343, FBgn0040502). It is a protein_coding_gene from Drosophila melanogaster. Its sequence location is 2R:2067225..2067875. It has the cytological map location 42A13. Based on sequence similarity, it is predicted to have molecular function</span>: mannose binding. The biological processes in which it is involved are not known. 2 all…	1672	1807.63	1370.46	1807.24	1480.09	1666.66	1148.28	1066.3	1.8973e-18	1.24173
FBgn0066084	RpL41	2R	20790940	The gene Ribosomal protein L41 is referred to in FlyBase by the symbol Dmel\RpL41 (CG30425, FBgn0066084). It is a protein_coding_gene from Drosophila melanogaster. Its sequence location is 2R:20790940..20791452. It has the cytological map location 60E5. It is reported to have molecular function</span>: structural constituent of ribosome. It is reported to be involved in the biological process</sp…	2275.81	2300.06	1611.08	2596.63	1544.57	2396.24	1456.17	1571.26	2.56974e-13	1.26052
FBgn0036046	Ilp2	3L	9792798	The gene Insulin-like peptide 2 is referred to in FlyBase by the symbol Dmel\Ilp2 (CG8167, FBgn0036046). It is a protein_coding_gene from Drosophila melanogaster. Its sequence location is 3L:9792798..9793545. It has the cytological map location 67C8. Based on sequence similarity, it is predicted to have molecular function</span>: insulin receptor binding. There is experimental evidence that it is…	176.552	191.886	162.838	209.504	127.107	149.952	168.386	140.437	0.0430839	1.26438
FBgn0033067	CG11211	2R	2068424	This gene is referred to in FlyBase by the symbol Dmel\CG11211 (CG11211, FBgn0033067). It is a protein_coding_gene from Drosophila melanogaster. Its sequence location is 2R:2068424..2069131. It has the cytological map location 42A13. Based on sequence similarity, it is predicted to have molecular function</span>: mannose binding. The biological processes in which it is involved are not known. 3 a…	411.921	473.572	398.734	464.697	326.495	421.112	291.804	333.427	4.50063e-05	1.27395
FBgn0003067	Pepck	2R	14424272	The gene Phosphoenolpyruvate carboxykinase is referred to in FlyBase by the symbol Dmel\Pepck (CG17725, FBgn0003067). It is a protein_coding_gene from Drosophila melanogaster. Its sequence location is 2R:14424272..14426924. It has the cytological map location 55D3. Based on sequence similarity, it is predicted to have molecular function</span>: phosphoenolpyruvate carboxykinase (GTP) activity. Ba…	864.413	885.481	856.115	897.277	634.438	780.527	696.834	627.692	6.33011e-49	1.27881
FBgn0040775	CG12158	2R	5250076	This gene is referred to in FlyBase by the symbol Dmel\CG12158 (CG12158, FBgn0040775). It is a protein_coding_gene from Drosophila melanogaster. Its sequence location is 2R:5250076..5250411. It has the cytological map location 45D1. Its molecular function is unknown. The biological processes in which it is involved are not known. 2 alleles are reported. No phenotypic data is available. It has one…	1261.39	1246.18	928.91	1314.83	934.579	1328.63	628.118	770.01	9.02077e-08	1.2977
FBgn0028396	TotA	3R	16696758	The gene Turandot A is referred to in FlyBase by the symbol Dmel\TotA (CG31509, FBgn0028396). It is a protein_coding_gene from Drosophila melanogaster. Its sequence location is 3R:16696758..16697427. It has the cytological map location 93A2. Its molecular function is unknown. There is experimental evidence that it is involved in the biological process</span>: response to stress. 4 alleles are rep…	1031.05	725.588	705.051	832.892	316.309	833.253	745.846	632.667	3.99639e-12	1.3032
FBgn0040827	CG13315	3L	9089976	This gene is referred to in FlyBase by the symbol Dmel\CG13315 (CG13315, FBgn0040827). It is a protein_coding_gene from Drosophila melanogaster. Its sequence location is 3L:9089976..9090596. It has the cytological map location 66F5. Its molecular function is unknown. The biological processes in which it is involved are not known. 3 alleles are reported. No phenotypic data is available. It has one…	1225.45	1371.13	1461.07	1652.62	965.029	1145.65	985.026	1253.77	7.27685e-24	1.31286
FBgn0023170	RpL39	2R	19949373	The gene Ribosomal protein L39 is referred to in FlyBase by the symbol Dmel\RpL39 (CG3997, FBgn0023170). It is a protein_coding_gene from Drosophila melanogaster. Its sequence location is 2R:19949373..19949952. It has the cytological map location 60B7. Based on sequence similarity, it is predicted to have molecular function</span>: structural constituent of ribosome. There is experimental evidenc…	1474.5	1396.64	892.532	1436.92	898.109	1347.28	804.28	882.147	2.7868e-10	1.3227
FBgn0044812	TotC	3R	16698710	The gene Turandot C is referred to in FlyBase by the symbol Dmel\TotC (CG31508, FBgn0044812). It is a protein_coding_gene from Drosophila melanogaster. Its sequence location is 3R:16698710..16699310. It has the cytological map location 93A2. Its molecular function is unknown. Based on sequence similarity, it is predicted to be involved in the biological process</span>: response to stress. 3 allel…	294.927	132.558	152.818	145.067	67.5579	184.718	164.509	131.184	0.0315666	1.32374
FBgn0259682	CG42351	2R	14644579	This gene is referred to in FlyBase by the symbol Dmel\CG42351 (CG42351, FBgn0259682). It is a protein_coding_gene from Drosophila melanogaster. Its sequence location is 2R:14644579..14648577. It has the cytological map location 55F1. Its molecular function is unknown. The biological processes in which it is involved are not known. 8 alleles are reported. No phenotypic data is available. It has 4…	212.501	194.731	164.956	204.482	125.671	178.016	138.718	134.066	9.96647e-08	1.34728
FBgn0044810	TotX	3R	16730638	The gene Turandot X is referred to in FlyBase by the symbol Dmel\TotX (CG31193, FBgn0044810). It is a protein_coding_gene from Drosophila melanogaster. Its sequence location is 3R:16730638..16731240. It has the cytological map location 93A3. Its molecular function is unknown. Based on sequence similarity, it is predicted to be involved in the biological process</span>: response to stress. 2 allel…	424.763	389.628	282.887	355.76	188.412	311.404	278.606	277.429	1.53478e-07	1.37618
FBgn0067905	IM14	2R	16757930	The gene Immune induced molecule 14 is referred to in FlyBase by the symbol Dmel\IM14 (CG33990, FBgn0067905). It is a protein_coding_gene from Drosophila melanogaster. Its sequence location is 2R:16757930..16758134. It has the cytological map location 57B3. Its molecular function is unknown. There is experimental evidence that it is involved in the biological process</span>: defense response. No …	957.473	769.072	518.275	764.283	506.259	788.782	399.798	463.999	0.00164739	1.39385
FBgn0040733	CG15068	2R	14277847	This gene is referred to in FlyBase by the symbol Dmel\CG15068 (CG15068, FBgn0040733). It is a protein_coding_gene from Drosophila melanogaster. Its sequence location is 2R:14277847..14278114. It has the cytological map location 55C4. Its molecular function is unknown. The biological processes in which it is involved are not known. No alleles are reported. It has one annotated transcript and one …	1985.24	2225.87	1586.82	2045.36	1240.35	1857.19	1144.65	1342.66	1.18742e-14	1.40438
FBgn0085256	CG34227	2R	7135631	This gene is referred to in FlyBase by the symbol Dmel\CG34227 (CG34227, FBgn0085256). It is a protein_coding_gene from Drosophila melanogaster. Its sequence location is 2R:7135631..7136117. It has the cytological map location 47E1. Its molecular function is unknown. The biological processes in which it is involved are not known. One allele is reported. No phenotypic data is available. It has one…	1025.35	960.79	990.536	893.14	634.089	754.758	611.528	728.14	7.33447e-20	1.41829
FBgn0052282	dro4	3L	3315637	The gene drosomycin-4 is referred to in FlyBase by the symbol Dmel\dro4 (CG32282, FBgn0052282). It is a protein_coding_gene from Drosophila melanogaster. Its sequence location is 3L:3315637..3315945. It has the cytological map location 63D1. Its molecular function is unknown. There is experimental evidence that it is involved in the biological process</span>: defense response to fungus. 2 alleles…	300.111	412.622	305.894	390.435	205.802	280.016	188.93	302.298	0.000190814	1.44217
FBgn0040734	CG15065	2R	14277463	This gene is referred to in FlyBase by the symbol Dmel\CG15065 (CG15065, FBgn0040734). It is a protein_coding_gene from Drosophila melanogaster. Its sequence location is 2R:14277463..14277752. It has the cytological map location 55C4. Its molecular function is unknown. The biological processes in which it is involved are not known. 2 alleles are reported. No phenotypic data is available. It has o…	375.442	380.952	202.507	353.16	180.523	307.592	166.285	230.126	0.00231	1.48335
FBgn0039152	CG6129	3R	19946025	This gene is referred to in FlyBase by the symbol Dmel\CG6129 (CG6129, FBgn0039152). It is a protein_coding_gene from Drosophila melanogaster. Its sequence location is 3R:19946025..19953915. It has the cytological map location 95E1. An electronic pipeline based on InterPro domains suggests that it has the molecular function</span>: nucleotide binding; transcription regulator activity. An electron…	6.32809	6.95865	4.34954	8.64796	3.62684	6.38103	3.79077	3.3496	0.0413918	1.53277
FBgn0034330	CG18107	2R	14272070	This gene is referred to in FlyBase by the symbol Dmel\CG18107 (CG18107, FBgn0034330). It is a protein_coding_gene from Drosophila melanogaster. Its sequence location is 2R:14272070..14272416. It has the cytological map location 55C4. Its molecular function is unknown. The biological processes in which it is involved are not known. 2 alleles are reported. No phenotypic data is available. It has o…	217.518	223.516	160.027	262.17	108.799	180.833	110.261	148.579	0.00131992	1.57388
FBgn0029831	CG5966	X	5882845	This gene is referred to in FlyBase by the symbol Dmel\CG5966 (CG5966, FBgn0029831). It is a protein_coding_gene from Drosophila melanogaster. Its sequence location is X:5882845..5886677. It has the cytological map location 5D1. Based on sequence similarity, it is predicted to have molecular function</span>: triglyceride lipase activity. An electronic pipeline based on InterPro domains suggests t…	34.8145	46.7039	104.298	60.4092	36.3453	36.6262	22.0605	55.1746	2.81501e-12	1.63925
FBgn0005777	PpD3	3R	5573597	The gene Protein phosphatase D3 is referred to in FlyBase by the symbol Dmel\PpD3 (CG8402, FBgn0005777). It is a protein_coding_gene from Drosophila melanogaster. Its sequence location is 3R:5573597..5576822. It has the cytological map location 85E6. Based on sequence similarity, it is predicted to have molecular function</span>: protein serine/threonine phosphatase activity. There is experimenta…	15.935	13.1778	14.6968	16.5155	17.4223	14.5059	0	0	0.000682541	1.88372
FBgn0003654	sw	X	20099034	The gene short wing is referred to in FlyBase by the symbol Dmel\sw (CG18000, FBgn0003654). It is a protein_coding_gene from Drosophila melanogaster. Its sequence location is X:20099034..20107456. It has the cytological map location 19C1. There is experimental evidence that it has the molecular function</span>: dynein light chain binding. There is experimental evidence that it is involved in the …	18.2345	17.3484	19.1409	16.3919	0	16.022	0	15.8181	8.5032e-09	2.23285
FBgn0037770	Art4	3R	5808908	The gene Arginine methyltransferase 4 is referred to in FlyBase by the symbol Dmel\Art4 (CG5358, FBgn0037770). It is a protein_coding_gene from Drosophila melanogaster. Its sequence location is 3R:5808908..5811777. It has the cytological map location 85F4. There is experimental evidence that it has the molecular function</span>: protein-arginine omega-N asymmetric methyltransferase activity; prot…	6.51787	7.8199	7.98528	5.86142	0	6.2227	6.33415	0	0.0104624	2.23797
FBgn0028697	RpL15	3LHet	2397792	The gene Ribosomal protein L15 is referred to in FlyBase by the symbol Dmel\RpL15 (CG17420, FBgn0028697). It is a protein_coding_gene from Drosophila melanogaster. Its sequence location is 3LHet:2397792..2398990. It has the cytological map location 80F. Based on sequence similarity, it is predicted to have molecular function</span>: structural constituent of ribosome. Based on sequence similarity…	1244.47	1200.94	1104.75	1319.16	0	0	1082.28	1050.91	1.07835e-167	2.28265
FBgn0037719	bocksbeutel	3R	5415190	The gene bocksbeutel is referred to in FlyBase by the symbol Dmel\bocksbeutel (CG9424, FBgn0037719). It is a protein_coding_gene from Drosophila melanogaster. Its sequence location is 3R:5415190..5416709. It has the cytological map location 85D27. Its molecular function is unknown. The biological processes in which it is involved are not known. 3 alleles are reported. No phenotypic data is availa…	13.7903	11.3131	8.69943	9.74079	6.15979	0	0	8.75741	0.00084198	2.91798
FBgn0031701	TotM	2L	5329857	The gene Turandot M is referred to in FlyBase by the symbol Dmel\TotM (CG14027, FBgn0031701). It is a protein_coding_gene from Drosophila melanogaster. Its sequence location is 2L:5329857..5330466. It has the cytological map location 25D6. Its molecular function is unknown. Based on sequence similarity, it is predicted to be involved in the biological process</span>: response to stress. 2 alleles…	37.2263	10.8904	9.37851	23.2125	5.19726	8.88383	7.26339	5.73303	0.0170317	2.98062
FBgn0034025	GalNAc-T1	2R	11399218	The gene GalNAc-T1 is referred to in FlyBase by the symbol Dmel\GalNAc-T1 (CG8182, FBgn0034025). It is a protein_coding_gene from Drosophila melanogaster. Its sequence location is 2R:11399218..11403102. It has the cytological map location 52A6. There is experimental evidence that it has the molecular function</span>: polypeptide N-acetylgalactosaminyltransferase activity. There is experimental ev…	9.9608	9.86894	10.0856	8.99375	0	11.5303	0	0	3.91146e-08	3.36334
FBgn0035405	pfk	3L	3159995	The gene piefke is referred to in FlyBase by the symbol Dmel\pfk (CG15812, FBgn0035405). It is a protein_coding_gene from Drosophila melanogaster. Its sequence location is 3L:3159995..3162024. It has the cytological map location 63B7-63B8. It is reported to have molecular function</span>: DNA binding. It is reported to be involved in the biological process</span>: chromatin remodeling. 4 alleles …	5.47175	7.17534	7.84902	7.06566	0	5.55901	0	0	1.47558e-05	4.94081
