# Supplementary material for: Identification of Gene Expression Changes Associated With Long-Term Memory of Courtship Rejection in Drosophila Males
Source: G3 (Bethesda). 2012 Nov 1;2(11):1437–45. doi: 10.1534/g3.112.004119 (PMC3484674; doi:10.1534/g3.112.004119)
Supplement: Supporting Information [file supp_2.11.1437_FileS2.xlsx]

## Sheet: Lower in trained GO
Most significant Gene Ontology (GO) functional processes for genes producing isoforms with significantly higher and robust (fold change=>2.0) expression in naive flies.
Analysis was performed using the Flymine web portal (Lyne et al., 2007) using a statistical cutoff of p=0.01
GO Term	Biological Process	P-Value	Genes
GO:0048731	system development	6.15016e-07	FBgn0000250, FBgn0000317, FBgn0000536, FBgn0000659, FBgn0001316, FBgn0001942, FBgn0002968, FBgn0003435, FBgn0003495, FBgn0003651, FBgn0003654, FBgn0004624, FBgn0004652, FBgn0004797, FBgn0004893, FBgn0005630, FBgn0010909, FBgn0011603, FBgn0011766, FBgn0015218, FBgn0015371, FBgn0015790, FBgn0020381, FBgn0027066, FBgn0029082, FBgn0032006, FBgn0034718, FBgn0038975, FBgn0243516, FBgn0259978, FBgn02607…
GO:0030154	cell differentiation	8.83988e-07	FBgn0000250, FBgn0000317, FBgn0000536, FBgn0001316, FBgn0001942, FBgn0002968, FBgn0003435, FBgn0003495, FBgn0003651, FBgn0003654, FBgn0004167, FBgn0004624, FBgn0004652, FBgn0004903, FBgn0005630, FBgn0010909, FBgn0011603, FBgn0011766, FBgn0015371, FBgn0015790, FBgn0020381, FBgn0029082, FBgn0032006, FBgn0041096, FBgn0045842, FBgn0243516, FBgn0260745, FBgn0260941, FBgn0261263, FBgn0261788, FBgn02627…
GO:0048513	organ development	9.35349e-07	FBgn0000250, FBgn0000317, FBgn0000536, FBgn0000659, FBgn0001316, FBgn0001942, FBgn0002968, FBgn0003651, FBgn0003654, FBgn0004624, FBgn0004652, FBgn0004797, FBgn0004893, FBgn0005630, FBgn0010909, FBgn0011766, FBgn0015218, FBgn0015371, FBgn0015790, FBgn0027066, FBgn0029082, FBgn0032006, FBgn0034718, FBgn0243516, FBgn0259978, FBgn0260941, FBgn0261263, FBgn0261618, FBgn0261788, FBgn0262733, FBgn02631…
GO:0051707	response to other organism	3.86996e-06	FBgn0000250, FBgn0003261, FBgn0003495, FBgn0005630, FBgn0011766, FBgn0015790, FBgn0020381, FBgn0032006, FBgn0032210, FBgn0043841, FBgn0261263
GO:0019730	antimicrobial humoral response	4.3887e-06	FBgn0000250, FBgn0003261, FBgn0003495, FBgn0005630, FBgn0011766, FBgn0015790, FBgn0020381, FBgn0032006, FBgn0261263
GO:0048869	cellular developmental process	4.7445e-06	FBgn0000250, FBgn0000317, FBgn0000536, FBgn0001316, FBgn0001942, FBgn0002968, FBgn0003435, FBgn0003495, FBgn0003651, FBgn0003654, FBgn0004167, FBgn0004624, FBgn0004652, FBgn0004903, FBgn0005630, FBgn0010909, FBgn0011603, FBgn0011766, FBgn0015371, FBgn0015790, FBgn0020381, FBgn0029082, FBgn0032006, FBgn0041096, FBgn0045842, FBgn0243516, FBgn0260745, FBgn0260941, FBgn0261263, FBgn0261788, FBgn02627…
GO:0009607	response to biotic stimulus	4.91839e-06	FBgn0000250, FBgn0003261, FBgn0003495, FBgn0005630, FBgn0011766, FBgn0015790, FBgn0020381, FBgn0032006, FBgn0032210, FBgn0043841, FBgn0261263
GO:0006959	humoral immune response	8.76958e-06	FBgn0000250, FBgn0003261, FBgn0003495, FBgn0005630, FBgn0011766, FBgn0015790, FBgn0020381, FBgn0032006, FBgn0261263
GO:0048856	anatomical structure development	1.25968e-05	FBgn0000250, FBgn0000317, FBgn0000536, FBgn0000659, FBgn0001316, FBgn0001942, FBgn0002968, FBgn0003435, FBgn0003495, FBgn0003651, FBgn0003654, FBgn0004167, FBgn0004624, FBgn0004652, FBgn0004797, FBgn0004893, FBgn0004903, FBgn0005630, FBgn0010909, FBgn0011603, FBgn0011766, FBgn0015218, FBgn0015371, FBgn0015790, FBgn0020381, FBgn0027066, FBgn0029082, FBgn0032006, FBgn0034718, FBgn0038975, FBgn00410…
GO:0051704	multi-organism process	1.77584e-05	FBgn0000250, FBgn0003261, FBgn0003495, FBgn0004624, FBgn0004652, FBgn0005630, FBgn0011766, FBgn0015790, FBgn0020381, FBgn0032006, FBgn0032210, FBgn0043841, FBgn0261263, FBgn0262573
GO:0007275	multicellular organismal development	2.16404e-05	FBgn0000250, FBgn0000317, FBgn0000536, FBgn0000659, FBgn0001316, FBgn0001942, FBgn0002968, FBgn0003435, FBgn0003495, FBgn0003651, FBgn0003654, FBgn0004624, FBgn0004652, FBgn0004797, FBgn0004893, FBgn0005630, FBgn0010909, FBgn0011603, FBgn0011766, FBgn0015218, FBgn0015371, FBgn0015790, FBgn0020381, FBgn0027066, FBgn0029082, FBgn0032006, FBgn0034718, FBgn0037770, FBgn0038975, FBgn0045842, FBgn02435…
GO:0002252	immune effector process	5.36173e-05	FBgn0000250, FBgn0002968, FBgn0003495, FBgn0020381, FBgn0043841, FBgn0261263
GO:0009653	anatomical structure morphogenesis	5.56504e-05	FBgn0000250, FBgn0000317, FBgn0000659, FBgn0001316, FBgn0002968, FBgn0003435, FBgn0003495, FBgn0003651, FBgn0003654, FBgn0004652, FBgn0004893, FBgn0005630, FBgn0010909, FBgn0011766, FBgn0015218, FBgn0015371, FBgn0015790, FBgn0020381, FBgn0029082, FBgn0032006, FBgn0041096, FBgn0045842, FBgn0243516, FBgn0259978, FBgn0260745, FBgn0260941, FBgn0261263, FBgn0261618, FBgn0261788, FBgn0262733, FBgn02631…
GO:0032502	developmental process	5.71233e-05	FBgn0000250, FBgn0000317, FBgn0000536, FBgn0000659, FBgn0001316, FBgn0001942, FBgn0002968, FBgn0003435, FBgn0003495, FBgn0003651, FBgn0003654, FBgn0004167, FBgn0004624, FBgn0004652, FBgn0004797, FBgn0004893, FBgn0004903, FBgn0005630, FBgn0010909, FBgn0011603, FBgn0011766, FBgn0015218, FBgn0015371, FBgn0015790, FBgn0020381, FBgn0027066, FBgn0029082, FBgn0032006, FBgn0034718, FBgn0037770, FBgn00389…
GO:0006955	immune response	6.59588e-05	FBgn0000250, FBgn0002968, FBgn0003261, FBgn0003495, FBgn0005630, FBgn0011766, FBgn0015790, FBgn0020381, FBgn0032006, FBgn0261263
GO:0050896	response to stimulus	0.000116913	FBgn0000250, FBgn0000536, FBgn0000659, FBgn0001942, FBgn0002968, FBgn0003261, FBgn0003435, FBgn0003495, FBgn0003651, FBgn0004624, FBgn0004652, FBgn0005630, FBgn0010909, FBgn0011603, FBgn0011766, FBgn0011828, FBgn0015129, FBgn0015790, FBgn0020381, FBgn0027066, FBgn0029834, FBgn0031701, FBgn0032006, FBgn0032210, FBgn0033188, FBgn0034420, FBgn0036518, FBgn0037770, FBgn0038975, FBgn0043841, FBgn00458…
GO:0007399	nervous system development	0.000117756	FBgn0000250, FBgn0000536, FBgn0001316, FBgn0002968, FBgn0003435, FBgn0003495, FBgn0003651, FBgn0003654, FBgn0004652, FBgn0005630, FBgn0010909, FBgn0011603, FBgn0011766, FBgn0015371, FBgn0015790, FBgn0020381, FBgn0032006, FBgn0038975, FBgn0260745, FBgn0261263, FBgn0261788, FBgn0262733
GO:0009887	organ morphogenesis	0.000121649	FBgn0000317, FBgn0000659, FBgn0001316, FBgn0002968, FBgn0003651, FBgn0003654, FBgn0004893, FBgn0005630, FBgn0010909, FBgn0015371, FBgn0015790, FBgn0029082, FBgn0032006, FBgn0259978, FBgn0260941, FBgn0261263, FBgn0263102
GO:0002376	immune system process	0.000173352	FBgn0000250, FBgn0002968, FBgn0003261, FBgn0003495, FBgn0005630, FBgn0011766, FBgn0015790, FBgn0020381, FBgn0032006, FBgn0043841, FBgn0261263
GO:0048609	multicellular organismal reproductive process	0.000243755	FBgn0000250, FBgn0001942, FBgn0003495, FBgn0003654, FBgn0004167, FBgn0004624, FBgn0004652, FBgn0004797, FBgn0004903, FBgn0005630, FBgn0010909, FBgn0011766, FBgn0015790, FBgn0020381, FBgn0032006, FBgn0045842, FBgn0261263, FBgn0262573, FBgn0262733, FBgn0263102
GO:0048610	cellular process involved in reproduction	0.000260368	FBgn0000250, FBgn0001942, FBgn0003495, FBgn0003654, FBgn0004167, FBgn0004797, FBgn0004903, FBgn0005630, FBgn0011766, FBgn0015790, FBgn0020381, FBgn0032006, FBgn0045842, FBgn0261263, FBgn0262733, FBgn0263102
GO:0032504	multicellular organism reproduction	0.000271401	FBgn0000250, FBgn0001942, FBgn0003495, FBgn0003654, FBgn0004167, FBgn0004624, FBgn0004652, FBgn0004797, FBgn0004903, FBgn0005630, FBgn0010909, FBgn0011766, FBgn0015790, FBgn0020381, FBgn0032006, FBgn0034229, FBgn0045842, FBgn0261263, FBgn0262573, FBgn0262733, FBgn0263102
GO:0002807	positive regulation of antimicrobial peptide biosynthetic process	0.000306704	FBgn0000250, FBgn0003495, FBgn0020381, FBgn0261263
GO:0045476	nurse cell apoptosis	0.00036878	FBgn0004797, FBgn0005630, FBgn0011766
GO:0048468	cell development	0.000484751	FBgn0000250, FBgn0001316, FBgn0001942, FBgn0002968, FBgn0003435, FBgn0003495, FBgn0003654, FBgn0004167, FBgn0004624, FBgn0004652, FBgn0004903, FBgn0005630, FBgn0010909, FBgn0011603, FBgn0011766, FBgn0015790, FBgn0020381, FBgn0032006, FBgn0045842, FBgn0260745, FBgn0261788, FBgn0262733, FBgn0263102
GO:0009888	tissue development	0.000520263	FBgn0000317, FBgn0000659, FBgn0003651, FBgn0004624, FBgn0005630, FBgn0010909, FBgn0011766, FBgn0015218, FBgn0015790, FBgn0029082, FBgn0032006, FBgn0260941, FBgn0261263, FBgn0261618, FBgn0261788, FBgn0262733
GO:0016043	cellular component organization	0.000546508	FBgn0000250, FBgn0000317, FBgn0000659, FBgn0001316, FBgn0001942, FBgn0002968, FBgn0003435, FBgn0003495, FBgn0003654, FBgn0004167, FBgn0004624, FBgn0004652, FBgn0005630, FBgn0010909, FBgn0011603, FBgn0011766, FBgn0015218, FBgn0015790, FBgn0027066, FBgn0030412, FBgn0032006, FBgn0032833, FBgn0035405, FBgn0037770, FBgn0038975, FBgn0043792, FBgn0045842, FBgn0046214, FBgn0243516, FBgn0260658, FBgn02607…
GO:0022607	cellular component assembly	0.000668992	FBgn0000250, FBgn0002968, FBgn0003495, FBgn0004167, FBgn0004624, FBgn0011766, FBgn0015790, FBgn0027066, FBgn0030412, FBgn0032006, FBgn0038975, FBgn0243516, FBgn0261263, FBgn0261618, FBgn0262733, FBgn0263102
GO:0007464	R3/R4 cell fate commitment	0.00074247	FBgn0003651, FBgn0005630, FBgn0261263
GO:0022414	reproductive process	0.000795834	FBgn0000250, FBgn0001942, FBgn0003495, FBgn0003654, FBgn0004167, FBgn0004624, FBgn0004652, FBgn0004797, FBgn0004903, FBgn0005630, FBgn0010909, FBgn0011766, FBgn0015790, FBgn0020381, FBgn0032006, FBgn0045842, FBgn0261263, FBgn0262573, FBgn0262733, FBgn0263102
GO:0022008	neurogenesis	0.000806834	FBgn0000536, FBgn0001316, FBgn0002968, FBgn0003435, FBgn0003495, FBgn0003651, FBgn0003654, FBgn0004652, FBgn0005630, FBgn0010909, FBgn0011603, FBgn0011766, FBgn0015790, FBgn0020381, FBgn0260745, FBgn0261263, FBgn0261788
GO:0000003	reproduction	0.00083671	FBgn0000250, FBgn0001942, FBgn0003495, FBgn0003654, FBgn0004167, FBgn0004624, FBgn0004652, FBgn0004797, FBgn0004903, FBgn0005630, FBgn0010909, FBgn0011766, FBgn0015790, FBgn0020381, FBgn0032006, FBgn0034229, FBgn0045842, FBgn0261263, FBgn0262573, FBgn0262733, FBgn0263102
GO:0032501	multicellular organismal process	0.000854065	FBgn0000250, FBgn0000317, FBgn0000536, FBgn0000659, FBgn0001316, FBgn0001942, FBgn0002968, FBgn0003435, FBgn0003495, FBgn0003651, FBgn0003654, FBgn0004167, FBgn0004624, FBgn0004652, FBgn0004797, FBgn0004893, FBgn0004903, FBgn0005630, FBgn0010909, FBgn0011603, FBgn0011766, FBgn0015218, FBgn0015371, FBgn0015790, FBgn0020381, FBgn0027066, FBgn0029082, FBgn0030412, FBgn0032006, FBgn0034229, FBgn00347…
GO:0048056	R3/R4 cell differentiation	0.000905664	FBgn0003651, FBgn0005630, FBgn0261263
GO:0071840	cellular component organization or biogenesis	0.000967434	FBgn0000250, FBgn0000317, FBgn0000659, FBgn0001316, FBgn0001942, FBgn0002968, FBgn0003435, FBgn0003495, FBgn0003654, FBgn0004167, FBgn0004624, FBgn0004652, FBgn0005630, FBgn0010909, FBgn0011603, FBgn0011766, FBgn0015218, FBgn0015790, FBgn0027066, FBgn0030412, FBgn0032006, FBgn0032833, FBgn0035405, FBgn0037770, FBgn0038975, FBgn0043792, FBgn0045842, FBgn0046214, FBgn0243516, FBgn0260658, FBgn02607…
GO:0003006	developmental process involved in reproduction	0.00102245	FBgn0000250, FBgn0001942, FBgn0003495, FBgn0003654, FBgn0004167, FBgn0004652, FBgn0004903, FBgn0011766, FBgn0015790, FBgn0020381, FBgn0032006, FBgn0045842, FBgn0261263, FBgn0262733, FBgn0263102
GO:0002165	instar larval or pupal development	0.00104394	FBgn0000317, FBgn0000659, FBgn0001942, FBgn0002968, FBgn0004893, FBgn0010909, FBgn0015218, FBgn0032006, FBgn0037770, FBgn0259978, FBgn0260941, FBgn0261263, FBgn0261618, FBgn0263102
GO:0007610	behavior	0.00113531	FBgn0000536, FBgn0003435, FBgn0004624, FBgn0004652, FBgn0005630, FBgn0027066, FBgn0038975, FBgn0086778, FBgn0243516, FBgn0261263, FBgn0262573, FBgn0262733, FBgn0263102
GO:0008283	cell proliferation	0.00116225	FBgn0000536, FBgn0011766, FBgn0015790, FBgn0020660, FBgn0032006, FBgn0032833, FBgn0260941, FBgn0261263, FBgn0261647
GO:0030030	cell projection organization	0.00116279	FBgn0000317, FBgn0002968, FBgn0003435, FBgn0003495, FBgn0004624, FBgn0004652, FBgn0005630, FBgn0010909, FBgn0011766, FBgn0032006, FBgn0260745, FBgn0260941, FBgn0261263, FBgn0261788
GO:0031347	regulation of defense response	0.00116288	FBgn0000250, FBgn0003495, FBgn0020381, FBgn0261263
GO:0002700	regulation of production of molecular mediator of immune response	0.00128364	FBgn0000250, FBgn0003495, FBgn0020381, FBgn0261263
GO:0002777	antimicrobial peptide biosynthetic process	0.00128364	FBgn0000250, FBgn0003495, FBgn0020381, FBgn0261263
GO:0002784	regulation of antimicrobial peptide production	0.00128364	FBgn0000250, FBgn0003495, FBgn0020381, FBgn0261263
GO:0002805	regulation of antimicrobial peptide biosynthetic process	0.00128364	FBgn0000250, FBgn0003495, FBgn0020381, FBgn0261263
GO:0071842	cellular component organization at cellular level	0.00129145	FBgn0000250, FBgn0000317, FBgn0001942, FBgn0002968, FBgn0003435, FBgn0003495, FBgn0003654, FBgn0004167, FBgn0004624, FBgn0004652, FBgn0005630, FBgn0010909, FBgn0011766, FBgn0015218, FBgn0015790, FBgn0027066, FBgn0030412, FBgn0032006, FBgn0032833, FBgn0035405, FBgn0037770, FBgn0038975, FBgn0045842, FBgn0046214, FBgn0243516, FBgn0260745, FBgn0260941, FBgn0261259, FBgn0261263, FBgn0261618, FBgn02617…
GO:0030182	neuron differentiation	0.00132774	FBgn0001316, FBgn0002968, FBgn0003435, FBgn0003495, FBgn0003651, FBgn0003654, FBgn0004652, FBgn0005630, FBgn0010909, FBgn0011766, FBgn0015790, FBgn0020381, FBgn0260745, FBgn0261263, FBgn0261788
GO:0032535	regulation of cellular component size	0.00133683	FBgn0000659, FBgn0002968, FBgn0011603, FBgn0015218, FBgn0243516, FBgn0261788, FBgn0262733
GO:0048699	generation of neurons	0.00137837	FBgn0000536, FBgn0001316, FBgn0002968, FBgn0003435, FBgn0003495, FBgn0003651, FBgn0003654, FBgn0004652, FBgn0005630, FBgn0010909, FBgn0011766, FBgn0015790, FBgn0020381, FBgn0260745, FBgn0261263, FBgn0261788
GO:0002440	production of molecular mediator of immune response	0.00141291	FBgn0000250, FBgn0003495, FBgn0020381, FBgn0261263
GO:0002775	antimicrobial peptide production	0.00141291	FBgn0000250, FBgn0003495, FBgn0020381, FBgn0261263
GO:0007276	gamete generation	0.00142131	FBgn0000250, FBgn0001942, FBgn0003495, FBgn0003654, FBgn0004167, FBgn0004797, FBgn0004903, FBgn0005630, FBgn0010909, FBgn0011766, FBgn0015790, FBgn0020381, FBgn0032006, FBgn0045842, FBgn0261263, FBgn0262733, FBgn0263102
GO:0045477	regulation of nurse cell apoptosis	0.00146842	FBgn0004797, FBgn0011766
GO:0002697	regulation of immune effector process	0.001551	FBgn0000250, FBgn0003495, FBgn0020381, FBgn0261263
GO:0071844	cellular component assembly at cellular level	0.0016121	FBgn0000250, FBgn0002968, FBgn0004167, FBgn0004624, FBgn0011766, FBgn0015790, FBgn0027066, FBgn0030412, FBgn0032006, FBgn0038975, FBgn0243516, FBgn0261263, FBgn0261618, FBgn0262733, FBgn0263102
GO:0009791	post-embryonic development	0.00168951	FBgn0000317, FBgn0000659, FBgn0001942, FBgn0002968, FBgn0004893, FBgn0010909, FBgn0015218, FBgn0032006, FBgn0037770, FBgn0259978, FBgn0260941, FBgn0261263, FBgn0261618, FBgn0263102
GO:0048707	instar larval or pupal morphogenesis	0.00176076	FBgn0000317, FBgn0000659, FBgn0002968, FBgn0004893, FBgn0010909, FBgn0015218, FBgn0032006, FBgn0259978, FBgn0260941, FBgn0261263, FBgn0261618, FBgn0263102
GO:0019953	sexual reproduction	0.00177839	FBgn0000250, FBgn0001942, FBgn0003495, FBgn0003654, FBgn0004167, FBgn0004797, FBgn0004903, FBgn0005630, FBgn0010909, FBgn0011766, FBgn0015790, FBgn0020381, FBgn0032006, FBgn0045842, FBgn0261263, FBgn0262733, FBgn0263102
GO:0002759	regulation of antimicrobial humoral response	0.00185488	FBgn0000250, FBgn0003495, FBgn0020381, FBgn0261263
GO:0002920	regulation of humoral immune response	0.00185488	FBgn0000250, FBgn0003495, FBgn0020381, FBgn0261263
GO:0044085	cellular component biogenesis	0.00187495	FBgn0000250, FBgn0002968, FBgn0003495, FBgn0004167, FBgn0004624, FBgn0011766, FBgn0015790, FBgn0027066, FBgn0030412, FBgn0032006, FBgn0038975, FBgn0243516, FBgn0261263, FBgn0261618, FBgn0262733, FBgn0263102
GO:0043043	peptide biosynthetic process	0.00202129	FBgn0000250, FBgn0003495, FBgn0020381, FBgn0261263
GO:0045216	cell-cell junction organization	0.00202129	FBgn0002968, FBgn0004167, FBgn0015790, FBgn0261263
GO:0071841	cellular component organization or biogenesis at cellular level	0.00202806	FBgn0000250, FBgn0000317, FBgn0001942, FBgn0002968, FBgn0003435, FBgn0003495, FBgn0003654, FBgn0004167, FBgn0004624, FBgn0004652, FBgn0005630, FBgn0010909, FBgn0011766, FBgn0015218, FBgn0015790, FBgn0027066, FBgn0030412, FBgn0032006, FBgn0032833, FBgn0035405, FBgn0037770, FBgn0038975, FBgn0045842, FBgn0046214, FBgn0243516, FBgn0260745, FBgn0260941, FBgn0261259, FBgn0261263, FBgn0261618, FBgn02617…
GO:0009886	post-embryonic morphogenesis	0.00215797	FBgn0000317, FBgn0000659, FBgn0002968, FBgn0004893, FBgn0010909, FBgn0015218, FBgn0032006, FBgn0259978, FBgn0260941, FBgn0261263, FBgn0261618, FBgn0263102
GO:0080134	regulation of response to stress	0.00224469	FBgn0000250, FBgn0003495, FBgn0011603, FBgn0020381, FBgn0261263
GO:0042221	response to chemical stimulus	0.00227067	FBgn0000536, FBgn0000659, FBgn0003435, FBgn0003495, FBgn0003651, FBgn0004652, FBgn0005630, FBgn0010909, FBgn0011828, FBgn0033188, FBgn0037770, FBgn0243516, FBgn0259170, FBgn0261263, FBgn0262733, FBgn0263102
GO:0001736	establishment of planar polarity	0.00237965	FBgn0003651, FBgn0005630, FBgn0010909, FBgn0260941, FBgn0261263
GO:0007164	establishment of tissue polarity	0.00237965	FBgn0003651, FBgn0005630, FBgn0010909, FBgn0260941, FBgn0261263
GO:0034330	cell junction organization	0.00238456	FBgn0002968, FBgn0004167, FBgn0015790, FBgn0261263
GO:0046530	photoreceptor cell differentiation	0.00244537	FBgn0001316, FBgn0003651, FBgn0003654, FBgn0005630, FBgn0010909, FBgn0015790, FBgn0261263
GO:0002682	regulation of immune system process	0.00252041	FBgn0000250, FBgn0003495, FBgn0020381, FBgn0032006, FBgn0261263
GO:0019226	transmission of nerve impulse	0.00257935	FBgn0002968, FBgn0003651, FBgn0004624, FBgn0011603, FBgn0015790, FBgn0030412, FBgn0038975, FBgn0086778, FBgn0261263
GO:0035637	multicellular organismal signaling	0.00257935	FBgn0002968, FBgn0003651, FBgn0004624, FBgn0011603, FBgn0015790, FBgn0030412, FBgn0038975, FBgn0086778, FBgn0261263
GO:0002831	regulation of response to biotic stimulus	0.00258203	FBgn0000250, FBgn0003495, FBgn0020381, FBgn0261263
GO:0007552	metamorphosis	0.00268288	FBgn0000317, FBgn0000659, FBgn0002968, FBgn0004893, FBgn0010909, FBgn0015218, FBgn0032006, FBgn0259978, FBgn0260941, FBgn0261263, FBgn0261618, FBgn0263102
GO:0065007	biological regulation	0.00274465	FBgn0000250, FBgn0000659, FBgn0001316, FBgn0001942, FBgn0002968, FBgn0003261, FBgn0003495, FBgn0003651, FBgn0004624, FBgn0004797, FBgn0005630, FBgn0010909, FBgn0011603, FBgn0011766, FBgn0015129, FBgn0015218, FBgn0015371, FBgn0015790, FBgn0020381, FBgn0028985, FBgn0029082, FBgn0029834, FBgn0030412, FBgn0031115, FBgn0031883, FBgn0032006, FBgn0032210, FBgn0033998, FBgn0034420, FBgn0036518, FBgn00377…
GO:0006518	peptide metabolic process	0.00324135	FBgn0000250, FBgn0003495, FBgn0020381, FBgn0261263
GO:0002009	morphogenesis of an epithelium	0.00339781	FBgn0000659, FBgn0003651, FBgn0005630, FBgn0010909, FBgn0015790, FBgn0032006, FBgn0260941, FBgn0261263, FBgn0262733
GO:0048522	positive regulation of cellular process	0.00366217	FBgn0000250, FBgn0000659, FBgn0003495, FBgn0005630, FBgn0010909, FBgn0011766, FBgn0015218, FBgn0015371, FBgn0020381, FBgn0037770, FBgn0243516, FBgn0261263
GO:0050776	regulation of immune response	0.00373955	FBgn0000250, FBgn0003495, FBgn0020381, FBgn0261263
GO:0060429	epithelium development	0.00387753	FBgn0000659, FBgn0003651, FBgn0005630, FBgn0010909, FBgn0015790, FBgn0032006, FBgn0260941, FBgn0261263, FBgn0262733
GO:0002783	antifungal peptide biosynthetic process	0.00401339	FBgn0000250, FBgn0003495
GO:0002810	regulation of antifungal peptide biosynthetic process	0.00401339	FBgn0000250, FBgn0003495
GO:0006967	positive regulation of antifungal peptide biosynthetic process	0.00401339	FBgn0000250, FBgn0003495
GO:0000768	syncytium formation by plasma membrane fusion	0.00428814	FBgn0029082, FBgn0041096, FBgn0243516
GO:0006949	syncytium formation	0.00428814	FBgn0029082, FBgn0041096, FBgn0243516
GO:0007520	myoblast fusion	0.00428814	FBgn0029082, FBgn0041096, FBgn0243516
GO:0014902	myotube differentiation	0.00428814	FBgn0029082, FBgn0041096, FBgn0243516
GO:0031328	positive regulation of cellular biosynthetic process	0.00444167	FBgn0000250, FBgn0003495, FBgn0005630, FBgn0011766, FBgn0015371, FBgn0020381, FBgn0261263
GO:0001738	morphogenesis of a polarized epithelium	0.00449398	FBgn0003651, FBgn0005630, FBgn0010909, FBgn0260941, FBgn0261263
GO:0048646	anatomical structure formation involved in morphogenesis	0.0045503	FBgn0000250, FBgn0000659, FBgn0001316, FBgn0003654, FBgn0011766, FBgn0015790, FBgn0020381, FBgn0029082, FBgn0041096, FBgn0045842, FBgn0243516, FBgn0262733
GO:0043900	regulation of multi-organism process	0.00458053	FBgn0000250, FBgn0003495, FBgn0020381, FBgn0261263
GO:0009891	positive regulation of biosynthetic process	0.0045889	FBgn0000250, FBgn0003495, FBgn0005630, FBgn0011766, FBgn0015371, FBgn0020381, FBgn0261263
GO:0031323	regulation of cellular metabolic process	0.00466916	FBgn0000250, FBgn0000659, FBgn0001942, FBgn0003261, FBgn0003495, FBgn0003651, FBgn0005630, FBgn0010909, FBgn0011766, FBgn0015129, FBgn0015371, FBgn0020381, FBgn0028985, FBgn0031115, FBgn0031883, FBgn0033998, FBgn0046214, FBgn0051716, FBgn0085390, FBgn0261263, FBgn0261641, FBgn0262350, FBgn0263102
GO:0019222	regulation of metabolic process	0.00468483	FBgn0000250, FBgn0000659, FBgn0001942, FBgn0003261, FBgn0003495, FBgn0003651, FBgn0005630, FBgn0010909, FBgn0011766, FBgn0015129, FBgn0015371, FBgn0020381, FBgn0028985, FBgn0031115, FBgn0031883, FBgn0033998, FBgn0046214, FBgn0051716, FBgn0063923, FBgn0085390, FBgn0261263, FBgn0261641, FBgn0261954, FBgn0262350, FBgn0263102
GO:0050789	regulation of biological process	0.00476027	FBgn0000250, FBgn0000659, FBgn0001942, FBgn0002968, FBgn0003261, FBgn0003495, FBgn0003651, FBgn0004624, FBgn0004797, FBgn0005630, FBgn0010909, FBgn0011603, FBgn0011766, FBgn0015129, FBgn0015218, FBgn0015371, FBgn0015790, FBgn0020381, FBgn0028985, FBgn0029082, FBgn0029834, FBgn0031115, FBgn0031883, FBgn0032006, FBgn0033998, FBgn0034420, FBgn0036518, FBgn0037770, FBgn0046214, FBgn0051716, FBgn00639…
GO:0001700	embryonic development via the syncytial blastoderm	0.00505282	FBgn0003651, FBgn0010909, FBgn0015371, FBgn0015790, FBgn0027066, FBgn0261263, FBgn0262733
GO:0002781	antifungal peptide production	0.00511874	FBgn0000250, FBgn0003495
GO:0002788	regulation of antifungal peptide production	0.00511874	FBgn0000250, FBgn0003495
GO:0030723	ovarian fusome organization	0.00511874	FBgn0015790, FBgn0262733
GO:0031334	positive regulation of protein complex assembly	0.00511874	FBgn0003495, FBgn0243516
GO:0050877	neurological system process	0.00515095	FBgn0000317, FBgn0000536, FBgn0002968, FBgn0003651, FBgn0004624, FBgn0005630, FBgn0011603, FBgn0015790, FBgn0027066, FBgn0030412, FBgn0038975, FBgn0086778, FBgn0261263, FBgn0262573, FBgn0262733
GO:0007611	learning or memory	0.00542795	FBgn0000536, FBgn0004624, FBgn0038975, FBgn0262573, FBgn0262733
GO:0050890	cognition	0.00542795	FBgn0000536, FBgn0004624, FBgn0038975, FBgn0262573, FBgn0262733
GO:0051640	organelle localization	0.00542795	FBgn0001316, FBgn0003654, FBgn0010909, FBgn0027066, FBgn0261618
GO:0001754	eye photoreceptor cell differentiation	0.00566123	FBgn0001316, FBgn0003651, FBgn0003654, FBgn0005630, FBgn0015790, FBgn0261263
GO:0007349	cellularization	0.00568138	FBgn0003654, FBgn0015790, FBgn0020381, FBgn0045842, FBgn0262733
GO:0090066	regulation of anatomical structure size	0.00572538	FBgn0000659, FBgn0002968, FBgn0011603, FBgn0015218, FBgn0243516, FBgn0261788, FBgn0262733
GO:0009792	embryo development ending in birth or egg hatching	0.00590355	FBgn0003651, FBgn0010909, FBgn0015371, FBgn0015790, FBgn0027066, FBgn0261263, FBgn0262733
GO:0048729	tissue morphogenesis	0.005918	FBgn0000659, FBgn0003651, FBgn0005630, FBgn0010909, FBgn0015790, FBgn0032006, FBgn0260941, FBgn0261263, FBgn0262733
GO:0016049	cell growth	0.00594306	FBgn0000659, FBgn0002968, FBgn0011603, FBgn0015218, FBgn0261788
GO:0045186	zonula adherens assembly	0.00634722	FBgn0004167, FBgn0261263
GO:0007616	long-term memory	0.00635962	FBgn0000536, FBgn0004624, FBgn0262573
GO:0006952	defense response	0.00685748	FBgn0000250, FBgn0002968, FBgn0003495, FBgn0020381, FBgn0032210, FBgn0043841, FBgn0261263
GO:0031325	positive regulation of cellular metabolic process	0.00706129	FBgn0000250, FBgn0003495, FBgn0005630, FBgn0011766, FBgn0015371, FBgn0020381, FBgn0261263
GO:0048518	positive regulation of biological process	0.00734716	FBgn0000250, FBgn0000659, FBgn0003495, FBgn0005630, FBgn0010909, FBgn0011766, FBgn0015218, FBgn0015371, FBgn0020381, FBgn0037770, FBgn0243516, FBgn0261263
GO:0006950	response to stress	0.00737349	FBgn0000250, FBgn0000536, FBgn0001942, FBgn0002968, FBgn0003495, FBgn0010909, FBgn0011603, FBgn0011828, FBgn0020381, FBgn0031701, FBgn0032006, FBgn0032210, FBgn0033188, FBgn0043841, FBgn0261263, FBgn0262733
GO:0065008	regulation of biological quality	0.00753766	FBgn0000250, FBgn0000659, FBgn0001316, FBgn0002968, FBgn0010909, FBgn0011603, FBgn0015218, FBgn0015790, FBgn0028985, FBgn0030412, FBgn0032006, FBgn0032210, FBgn0086778, FBgn0243516, FBgn0261263, FBgn0261788, FBgn0262733
GO:0043297	apical junction assembly	0.00758348	FBgn0002968, FBgn0004167, FBgn0261263
GO:0045017	glycerolipid biosynthetic process	0.00758348	FBgn0000536, FBgn0004797, FBgn0085390
GO:0048477	oogenesis	0.00787775	FBgn0000250, FBgn0001942, FBgn0003495, FBgn0004167, FBgn0004797, FBgn0005630, FBgn0010909, FBgn0011766, FBgn0015790, FBgn0032006, FBgn0262733, FBgn0263102
GO:0048666	neuron development	0.00815416	FBgn0001316, FBgn0002968, FBgn0003435, FBgn0003495, FBgn0004652, FBgn0005630, FBgn0010909, FBgn0011766, FBgn0015790, FBgn0020381, FBgn0260745, FBgn0261788
GO:0007043	cell-cell junction assembly	0.00824395	FBgn0002968, FBgn0004167, FBgn0261263
GO:0009893	positive regulation of metabolic process	0.00861661	FBgn0000250, FBgn0003495, FBgn0005630, FBgn0011766, FBgn0015371, FBgn0020381, FBgn0261263
GO:0009790	embryo development	0.00864991	FBgn0000659, FBgn0003495, FBgn0003651, FBgn0010909, FBgn0015218, FBgn0015371, FBgn0015790, FBgn0027066, FBgn0032006, FBgn0261263, FBgn0261618, FBgn0262733, FBgn0263102
GO:0007444	imaginal disc development	0.00872991	FBgn0000317, FBgn0001942, FBgn0002968, FBgn0004797, FBgn0004893, FBgn0010909, FBgn0011766, FBgn0032006, FBgn0259978, FBgn0260941, FBgn0261263, FBgn0263102
GO:0045087	innate immune response	0.0087345	FBgn0000250, FBgn0002968, FBgn0003495, FBgn0020381
GO:0007292	female gamete generation	0.00887872	FBgn0000250, FBgn0001942, FBgn0003495, FBgn0004167, FBgn0004797, FBgn0005630, FBgn0010909, FBgn0011766, FBgn0015790, FBgn0032006, FBgn0262733, FBgn0263102
GO:0001655	urogenital system development	0.00893727	FBgn0000659, FBgn0032006, FBgn0261263
GO:0007480	imaginal disc-derived leg morphogenesis	0.00893727	FBgn0004893, FBgn0259978, FBgn0260941
GO:0035127	post-embryonic limb morphogenesis	0.00893727	FBgn0004893, FBgn0259978, FBgn0260941
GO:0061326	renal tubule development	0.00893727	FBgn0000659, FBgn0032006, FBgn0261263
GO:0072001	renal system development	0.00893727	FBgn0000659, FBgn0032006, FBgn0261263
GO:0072002	Malpighian tubule development	0.00893727	FBgn0000659, FBgn0032006, FBgn0261263
GO:0050808	synapse organization	0.00904401	FBgn0002968, FBgn0004624, FBgn0015790, FBgn0038975, FBgn0261788
GO:0003008	system process	0.0090675	FBgn0000317, FBgn0000536, FBgn0002968, FBgn0003651, FBgn0004624, FBgn0005630, FBgn0011603, FBgn0015790, FBgn0027066, FBgn0030412, FBgn0038975, FBgn0086778, FBgn0261263, FBgn0262573, FBgn0262733
GO:0007560	imaginal disc morphogenesis	0.00909163	FBgn0000317, FBgn0002968, FBgn0004893, FBgn0010909, FBgn0032006, FBgn0259978, FBgn0260941, FBgn0261263, FBgn0263102
GO:0048563	post-embryonic organ morphogenesis	0.00909163	FBgn0000317, FBgn0002968, FBgn0004893, FBgn0010909, FBgn0032006, FBgn0259978, FBgn0260941, FBgn0261263, FBgn0263102
GO:0043062	extracellular structure organization	0.00913785	FBgn0002968, FBgn0004624, FBgn0015790, FBgn0038975, FBgn0261788, FBgn0262733
GO:0035078	induction of programmed cell death by ecdysone	0.00916108	FBgn0000659, FBgn0037770
GO:0034329	cell junction assembly	0.00966378	FBgn0002968, FBgn0004167, FBgn0261263
GO:0023052	signaling	0.00970642	FBgn0000250, FBgn0002968, FBgn0003495, FBgn0003651, FBgn0004624, FBgn0010909, FBgn0011603, FBgn0015129, FBgn0015790, FBgn0020381, FBgn0029834, FBgn0030412, FBgn0032006, FBgn0034420, FBgn0036518, FBgn0038975, FBgn0051716, FBgn0085390, FBgn0086778, FBgn0259228, FBgn0259978, FBgn0260658, FBgn0261263, FBgn0261788, FBgn0262733

## Sheet: Naive vs Trained DE isoforms
1062 transcript isoforms with differential abundance between naïve and trained flies.
Transcript Isoforms with higher abundance in trained males
Transcript	Total Bases	Gene	Name	Chr	Pos	Annotation	Naïve_1 FPKM	Naïve_2 FPKM	Naïve_3 FPKM	Naïve_4 FPKM	Trained_1 FPKM	Trained_2 FPKM	Trained_3 FPKM	Trained_4 FPKM	FDR q value	Fold Difference
FBtr0273284	5098	FBgn0086604	CG12484	2R	16311840	This gene is referred to in FlyBase by the symbol Dmel\CG12484 (CG12484, FBgn0086604). It is a protein_coding_gene from Drosophila melanogaster. Its sequence location is 2R:16311840..16366459. It has the cytological map location 57A3. Its molecular function is unknown. The biological processes in which it is involved are not known. 12 alleles are reported. No phenotypic data is available. It has …	0	0	0	0	11.9302	10.4065	13.4199	12.1835	4.04889e-71
FBtr0079014	2183	FBgn0028572	qtc	2L	5060832	The gene quick-to-court is referred to in FlyBase by the symbol Dmel\qtc (CG14039, FBgn0028572). It is a protein_coding_gene from Drosophila melanogaster. Its sequence location is 2L:5060832..5070750. It has the cytological map location 25C3-25C4. Its molecular function is unknown. There is experimental evidence that it is involved in the biological process</span>: male courtship behavior. 12 all…	0	0	0	0	7.06357	4.04349	37.787	19.2862	2.66687e-42
FBtr0300867	2993	FBgn0032156	CG13124	2L	9903379	This gene is referred to in FlyBase by the symbol Dmel\CG13124 (CG13124, FBgn0032156). It is a protein_coding_gene from Drosophila melanogaster. Its sequence location is 2L:9903379..9908649. It has the cytological map location 30E1. An electronic pipeline based on InterPro domains suggests that it has the molecular function</span>: protein binding. An electronic pipeline based on InterPro domains…	0	0	0	0	9.03285	3.27829	8.06785	11.9475	2.27391e-27
FBtr0073273	2872	FBgn0035497	CG14995	3L	4094343	This gene is referred to in FlyBase by the symbol Dmel\CG14995 (CG14995, FBgn0035497). It is a protein_coding_gene from Drosophila melanogaster. Its sequence location is 3L:4094343..4102697. It has the cytological map location 64A5-64A6. Its molecular function is unknown. There is experimental evidence that it is involved in the biological process</span>: autophagic cell death; salivary gland cel…	0	0	0	0	5.71356	4.44518	7.356	5.50063	1.33264e-18
FBtr0070522	2167	FBgn0000479	dnc	X	3070475	The gene dunce is referred to in FlyBase by the symbol Dmel\dnc (CG32498, FBgn0000479). It is a protein_coding_gene from Drosophila melanogaster. Its sequence location is X:3070475..3233360. It has the cytological map location 3C9-3D1. Based on sequence similarity, it is predicted to have molecular function</span>: 3',5'-cyclic-AMP phosphodiesterase activity. There is experimental evidence that i…	0	0	0	0	3.1133	3.62563	4.64262	4.85433	1.05034e-09
FBtr0300600	3578	FBgn0026597	Axn	3R	25848566	The gene Axin is referred to in FlyBase by the symbol Dmel\Axn (CG7926, FBgn0026597). It is a protein_coding_gene from Drosophila melanogaster. Its sequence location is 3R:25848566..25861033. It has the cytological map location 99D2-99D3. It is reported to have molecular function</span>: beta-catenin binding. There is experimental evidence that it is involved in the biological process</span>: eye…	0	0	0	0	2.9701	1.37052	2.53075	2.64728	2.01562e-09
FBtr0301776	849	FBgn0260995	CG42596	2RHet	1849606	This gene is referred to in FlyBase by the symbol Dmel\CG42596 (CG42596, FBgn0260995). It is a protein_coding_gene from Drosophila melanogaster. Its sequence location is 2RHet:1849606..1974340. Its molecular function is unknown. The biological processes in which it is involved are not known. No alleles are reported. It has 2 annotated transcripts and 2 annotated polypeptides.	0	0	0	0	10.2347	6.93626	8.2969	12.3824	7.52898e-09
FBtr0080588	2323	FBgn0028939	nimC2	2L	13980146	The gene nimrod C2 is referred to in FlyBase by the symbol Dmel\nimC2 (CG18146, FBgn0028939). It is a protein_coding_gene from Drosophila melanogaster. Its sequence location is 2L:13980146..13982952. It has the cytological map location 34E5. Its molecular function is unknown. The biological processes in which it is involved are not known. 4 alleles are reported. No phenotypic data is available. I…	0	0	0	0	1.65807	1.68974	3.03092	2.2667	1.69574e-05
FBtr0084200	4997	FBgn0038934	Gld2	3R	18037546	This gene is referred to in FlyBase by the symbol Dmel\Gld2 (CG5732, FBgn0038934). It is a protein_coding_gene from Drosophila melanogaster. Its sequence location is 3R:18037546..18042854. It has the cytological map location 94A3. There is experimental evidence that it has the molecular function</span>: polynucleotide adenylyltransferase activity. There is experimental evidence that it is involve…	0	0	0	0	0.965507	0.588462	1.00675	1.26165	3.18924e-05
FBtr0088939	5281	FBgn0033212	CG1399	2R	3564045	This gene is referred to in FlyBase by the symbol Dmel\CG1399 (CG1399, FBgn0033212). It is a protein_coding_gene from Drosophila melanogaster. Its sequence location is 2R:3564045..3586395. It has the cytological map location 43E9-43E11. Based on sequence similarity, it is predicted to have molecular function</span>: myosin I binding. Based on sequence similarity, it is predicted to be involved in…	1.11738	0	0	0	3.29119	2.97661	3.23868	2.19656	3.72286e-11	10.4601
FBtr0087584	3119	FBgn0033897	Rcd1	2R	10035763	The gene Reduction in Cnn dots 1 is referred to in FlyBase by the symbol Dmel\Rcd1 (CG8233, FBgn0033897). It is a protein_coding_gene from Drosophila melanogaster. Its sequence location is 2R:10035763..10040624. It has the cytological map location 50E1. An electronic pipeline based on InterPro domains suggests that it has the molecular function</span>: hydrolase activity. There is experimental ev…	0	0	0	1.59031	1.53971	2.83271	5.16065	6.7366	3.93329e-09	10.2167
FBtr0078689	1333	FBgn0037341	CG12746	3R	1390593	This gene is referred to in FlyBase by the symbol Dmel\CG12746 (CG12746, FBgn0037341). It is a protein_coding_gene from Drosophila melanogaster. Its sequence location is 3R:1390593..1393157. It has the cytological map location 83B2. Based on sequence similarity, it is predicted to have molecular function</span>: phosphatidate phosphatase activity. It is reported to be involved in the biological p…	0	3.7611	0	0	5.7818	11.7978	6.04018	11.8321	2.12781e-08	9.41495
FBtr0299795	5244	FBgn0259228	C3G	X	6675449	The gene C3G is referred to in FlyBase by the symbol Dmel\C3G (CG42328, FBgn0259228). It is a protein_coding_gene from Drosophila melanogaster. Its sequence location is X:6675449..6697579. It has the cytological map location 6D2. There is experimental evidence that it has the molecular function</span>: Ras guanyl-nucleotide exchange factor activity. There is experimental evidence that it is invol…	1.68661	0	0	0	2.39005	0.934023	5.75486	5.41378	1.33188e-12	8.58325
FBtr0080724	7222	FBgn0000317	ck	2L	15044963	The gene crinkled is referred to in FlyBase by the symbol Dmel\ck (CG7595, FBgn0000317). It is a protein_coding_gene from Drosophila melanogaster. Its sequence location is 2L:15044963..15057848. It has the cytological map location 35B8-35B9. There is experimental evidence that it has the molecular function</span>: actin-dependent ATPase activity; myosin light chain binding; ATP binding. There is …	0	0	3.39733	0	7.08462	8.70763	4.59775	8.30727	2.17409e-34	8.44632
FBtr0079232	5831	FBgn0031759	lid	2L	5990441	The gene little imaginal discs is referred to in FlyBase by the symbol Dmel\lid (CG9088, FBgn0031759). It is a protein_coding_gene from Drosophila melanogaster. Its sequence location is 2L:5990441..5999483. It has the cytological map location 26B2. There is experimental evidence that it has the molecular function</span>: histone acetyltransferase activity (H3-K9 specific); protein binding; histon…	0	7.05564	0	0	10.0973	6.56934	8.45529	28.5076	1.91193e-49	7.59798
FBtr0302206	3117	FBgn0034145	CG5065	2R	12495175	This gene is referred to in FlyBase by the symbol Dmel\CG5065 (CG5065, FBgn0034145). It is a protein_coding_gene from Drosophila melanogaster. Its sequence location is 2R:12495175..12511214. It has the cytological map location 53C11-53C12. An electronic pipeline based on InterPro domains suggests that it has the molecular function</span>: binding; catalytic activity. An electronic pipeline based …	0	3.86138	0	0	7.74451	5.04115	7.10122	7.42935	3.52495e-13	7.06826
FBtr0289959	3752	FBgn0028421	Kap3	X	11228220	The gene Kinesin associated protein 3 is referred to in FlyBase by the symbol Dmel\Kap3 (CG11759, FBgn0028421). It is a protein_coding_gene from Drosophila melanogaster. Its sequence location is X:11228220..11234117. It has the cytological map location 10B3. There is experimental evidence that it has the molecular function</span>: protein binding. There is experimental evidence that it is involve…	0	0	1.90124	0	3.86108	2.61722	3.48598	3.08836	1.13423e-07	6.86427
FBtr0084591	3154	FBgn0005649	Rox8	3R	19868924	The gene Rox8 is referred to in FlyBase by the symbol Dmel\Rox8 (CG5422, FBgn0005649). It is a protein_coding_gene from Drosophila melanogaster. Its sequence location is 3R:19868924..19873987. It has the cytological map location 95D9-95D10. Based on sequence similarity, it is predicted to have molecular function</span>: mRNA binding. There is experimental evidence that it is involved in the biolo…	3.41463	0	3.57079	0	9.4855	10.5906	8.61366	17.6773	1.52252e-21	6.6371
FBtr0302103	9157	FBgn0261263	scrib	3R	22362068	The gene scribbled is referred to in FlyBase by the symbol Dmel\scrib (CG42614, FBgn0261263). It is a protein_coding_gene from Drosophila melanogaster. Its sequence location is 3R:22362068..22429773. It has the cytological map location 97B9-97C2. There is experimental evidence that it has the molecular function</span>: protein binding. There is experimental evidence for 22 unique biological proce…	0	0	1.23487	8.31896	11.2801	15.666	16.261	10.3488	8.76644e-66	5.60552
FBtr0301331	3979	FBgn0031952	cdc14	2L	7802415	The gene cdc14 is referred to in FlyBase by the symbol Dmel\cdc14 (CG7134, FBgn0031952). It is a protein_coding_gene from Drosophila melanogaster. Its sequence location is 2L:7802415..7810697. It has the cytological map location 28C4. It is reported to have molecular function</span>: protein tyrosine/serine/threonine phosphatase activity. It is reported to be involved in the biological process</s…	1.96873	2.26959	0	0	7.52558	4.93764	6.57391	2.91872	4.40043e-11	5.17667
FBtr0302771	2735	FBgn0261564	CG42678	2R	18812613	This gene is referred to in FlyBase by the symbol Dmel\CG42678 (CG42678, FBgn0261564). It is a protein_coding_gene from Drosophila melanogaster. Its sequence location is 2R:18812613..18819567. It has the cytological map location 59B6. Its molecular function is unknown. The biological processes in which it is involved are not known. 8 alleles are reported. No phenotypic data is available. It has 1…	0	9.53773	0	0	12.7074	11.1352	10.6686	14.6223	5.15583e-17	5.14871
FBtr0075444	3319	FBgn0036566	CG5284	3L	16083554	This gene is referred to in FlyBase by the symbol Dmel\CG5284 (CG5284, FBgn0036566). It is a protein_coding_gene from Drosophila melanogaster. Its sequence location is 3L:16083554..16088954. It has the cytological map location 72D5. Based on sequence similarity, it is predicted to have molecular function</span>: chloride channel activity. An electronic pipeline based on InterPro domains suggests …	0	6.04517	0	0	13.3915	3.8448	8.48768	5.08296	6.71964e-13	5.09288
FBtr0071424	1553	FBgn0005391	Yp2	X	9945049	The gene Yolk protein 2 is referred to in FlyBase by the symbol Dmel\Yp2 (CG2979, FBgn0005391). It is a protein_coding_gene from Drosophila melanogaster. Its sequence location is X:9945049..9946669. It has the cytological map location 9A5. Based on sequence similarity, it is predicted to have molecular function</span>: structural molecule activity. It is reported to be involved in the biological …	3.76201	0.648442	1.99774	55.4195	0.603276	291.722	1.29906	0.705939	1.7824e-55	4.7605
FBtr0071419	1570	FBgn0004045	Yp1	X	9947885	The gene Yolk protein 1 is referred to in FlyBase by the symbol Dmel\Yp1 (CG2985, FBgn0004045). It is a protein_coding_gene from Drosophila melanogaster. Its sequence location is X:9947885..9949531. It has the cytological map location 9A5. Based on sequence similarity, it is predicted to have molecular function</span>: structural molecule activity. Based on sequence similarity, it is predicted to…	6.83232	1.28095	3.93821	97.6444	0.596878	508.227	1.28494	2.71136	1.2981e-96	4.67493
FBtr0073057	2444	FBgn0035432	ZnT63C	3L	3303722	This gene is referred to in FlyBase by the symbol Dmel\ZnT63C (CG17723, FBgn0035432). It is a protein_coding_gene from Drosophila melanogaster. Its sequence location is 3L:3303722..3313480. It has the cytological map location 63C6-63D1. Based on sequence similarity, it is predicted to have molecular function</span>: zinc ion transmembrane transporter activity. There is experimental evidence that …	0	0	2.91876	0	3.15841	3.21538	2.47084	4.30139	0.000552045	4.50328
FBtr0088607	4026	FBgn0010114	hig	2R	5115286	The gene hikaru genki is referred to in FlyBase by the symbol Dmel\hig (CG2040, FBgn0010114). It is a protein_coding_gene from Drosophila melanogaster. Its sequence location is 2R:5115286..5134752. It has the cytological map location 45B7-45B8. Its molecular function is unknown. Based on sequence similarity, it is predicted to be involved in the biological process</span>: cell adhesion. 14 allele…	7.28342	0	0	13.5139	22.7808	15.6168	23.9906	27.4512	2.2538e-39	4.31867
FBtr0299846	6456	FBgn0259234	Camta	2R	5333551	The gene Calmodulin-binding transcription activator is referred to in FlyBase by the symbol Dmel\Camta (CG42332, FBgn0259234). It is a protein_coding_gene from Drosophila melanogaster. Its sequence location is 2R:5333551..5365595. It has the cytological map location 45E1. There is experimental evidence that it has the molecular function</span>: sequence-specific DNA binding; protein homodimerizat…	0.910595	0.9325	0	0	3.29444	1.67338	1.87022	0.9834	1.37216e-05	4.24004
FBtr0085323	3550	FBgn0039600	CG1646	3R	24637826	This gene is referred to in FlyBase by the symbol Dmel\CG1646 (CG1646, FBgn0039600). It is a protein_coding_gene from Drosophila melanogaster. Its sequence location is 3R:24637826..24643076. It has the cytological map location 98E5. An electronic pipeline based on InterPro domains suggests that it has the molecular function</span>: heat shock protein binding. There is experimental evidence that i…	3.31178	2.26162	0	0	4.89231	5.25756	7.93476	5.34056	8.53961e-09	4.20033
FBtr0302719	2104	FBgn0033603	Cpr47Ef	2R	7154420	The gene Cuticular protein 47Ef is referred to in FlyBase by the symbol Dmel\Cpr47Ef (CG13214, FBgn0033603). It is a protein_coding_gene from Drosophila melanogaster. Its sequence location is 2R:7154420..7160019. It has the cytological map location 47E4-47E5. Based on sequence similarity, it is predicted to have molecular function</span>: structural constituent of chitin-based cuticle; structural…	0	0	0.48975	1.88512	1.83013	3.27078	3.34656	1.51155	0.0204111	4.19277
FBtr0085428	1909	FBgn0039667	CG2010	3R	25320524	This gene is referred to in FlyBase by the symbol Dmel\CG2010 (CG2010, FBgn0039667). It is a protein_coding_gene from Drosophila melanogaster. Its sequence location is 3R:25320524..25324649. It has the cytological map location 99B1. Its molecular function is unknown. The biological processes in which it is involved are not known. 5 alleles are reported. No phenotypic data is available. It has 2 a…	0	0	2.13331	0	3.54891	2.05739	1.58212	1.6623	0.0326722	4.14808
FBtr0072196	1700	FBgn0034958	CG3907	2R	19907421	This gene is referred to in FlyBase by the symbol Dmel\CG3907 (CG3907, FBgn0034958). It is a protein_coding_gene from Drosophila melanogaster. Its sequence location is 2R:19907421..19909779. It has the cytological map location 60B3-60B4. Its molecular function is unknown. The biological processes in which it is involved are not known. One allele is reported. No phenotypic data is available. It ha…	53.5183	0	0	0	46.5626	51.437	55.6319	63.7748	8.62073e-38	4.06133
FBtr0088606	3951	FBgn0010114	hig	2R	5115286	The gene hikaru genki is referred to in FlyBase by the symbol Dmel\hig (CG2040, FBgn0010114). It is a protein_coding_gene from Drosophila melanogaster. Its sequence location is 2R:5115286..5134752. It has the cytological map location 45B7-45B8. Its molecular function is unknown. Based on sequence similarity, it is predicted to be involved in the biological process</span>: cell adhesion. 14 allele…	0	5.84378	16.6053	0	22.7243	15.9133	24.1913	28.2383	5.55797e-37	4.05662
FBtr0083749	2281	FBgn0038683	CG11779	3R	14974351	This gene is referred to in FlyBase by the symbol Dmel\CG11779 (CG11779, FBgn0038683). It is a protein_coding_gene from Drosophila melanogaster. Its sequence location is 3R:14974351..14985600. It has the cytological map location 91F4. Based on sequence similarity, it is predicted to have molecular function</span>: P-P-bond-hydrolysis-driven protein transmembrane transporter activity. Based on seq…	0	3.51889	0	2.60335	8.89608	10.3444	2.64835	2.78464	5.30299e-06	4.02699
FBtr0100129	2212	FBgn0034417	CG15117	2R	15009735	This gene is referred to in FlyBase by the symbol Dmel\CG15117 (CG15117, FBgn0034417). It is a protein_coding_gene from Drosophila melanogaster. Its sequence location is 2R:15009735..15016746. It has the cytological map location 56B5. Based on sequence similarity, it is predicted to have molecular function</span>: beta-glucuronidase activity. An electronic pipeline based on InterPro domains sugge…	0	3.17513	0	2.68505	6.54876	7.55396	3.18544	5.23895	4.97514e-05	3.84097
FBtr0082517	2982	FBgn0037956	CG6959	3R	7648424	This gene is referred to in FlyBase by the symbol Dmel\CG6959 (CG6959, FBgn0037956). It is a protein_coding_gene from Drosophila melanogaster. Its sequence location is 3R:7648424..7695183. It has the cytological map location 86F9-86F11. Its molecular function is unknown. The biological processes in which it is involved are not known. 11 alleles are reported. No phenotypic data is available. It ha…	0	0	0	6.31226	4.20351	5.60024	8.7711	5.65127	3.02899e-07	3.83502
FBtr0302118	7104	FBgn0052767	CG32767	X	4969028	This gene is referred to in FlyBase by the symbol Dmel\CG32767 (CG32767, FBgn0052767). It is a protein_coding_gene from Drosophila melanogaster. Its sequence location is X:4969028..4978760. It has the cytological map location 4E2. Based on sequence similarity, it is predicted to have molecular function</span>: nucleic acid binding. The biological processes in which it is involved are not known. 7…	4.53973	5.08681	4.6221	0	12.0941	9.40363	14.4458	18.5192	9.80662e-38	3.8223
FBtr0070065	2136	FBgn0000316	cin	X	148943	The gene cinnamon is referred to in FlyBase by the symbol Dmel\cin (CG2945, FBgn0000316). It is a protein_coding_gene from Drosophila melanogaster. Its sequence location is X:148943..152503. It has the cytological map location 1A1. Its molecular function is unknown. Based on sequence similarity, it is predicted to be involved in the biological process</span>: Mo-molybdopterin cofactor biosyntheti…	1.82805	2.81927	1.44536	1.85077	17.205	2.75372	3.29918	6.90441	1.94388e-06	3.79713
FBtr0303657	6717	FBgn0260993	para	X	16357636	The gene paralytic is referred to in FlyBase by the symbol Dmel\para (CG9907, FBgn0260993). It is a protein_coding_gene from Drosophila melanogaster. Its sequence location is X:16357636..16421447. It has the cytological map location 14D1-16A2. There is experimental evidence that it has the molecular function</span>: voltage-gated sodium channel activity. There is experimental evidence that it is …	1.89299	0.59813	0	2.35696	3.7353	1.60688	2.84644	10.1721	1.59447e-11	3.78545
FBtr0299700	4377	FBgn0259210	prom	2R	20302931	The gene prominin is referred to in FlyBase by the symbol Dmel\prom (CG42310, FBgn0259210). It is a protein_coding_gene from Drosophila melanogaster. Its sequence location is 2R:20302931..20315910. It has the cytological map location 60C8. Its molecular function is unknown. There is experimental evidence that it is involved in the biological process</span>: rhabdomere development. 12 alleles are …	0	1.37533	1.16901	0	3.75489	2.46907	1.37992	1.92768	0.000202628	3.74618
FBtr0113218	1529	FBgn0261808	cu	3R	7026138	The gene curled is referred to in FlyBase by the symbol Dmel\cu (CG31299, FBgn0261808). It is a protein_coding_gene from Drosophila melanogaster. Its sequence location is 3R:7026138..7034357. It has the cytological map location 86D7. Its molecular function is unknown. The biological processes in which it is involved are not known. 19 alleles are reported. The phenotypes of these alleles are annot…	0	0	0	7.13176	10.1157	4.49317	8.55315	3.4624	0.000473686	3.72944
FBtr0080885	2352	FBgn0261278	grp	2L	16680046	The gene grapes is referred to in FlyBase by the symbol Dmel\grp (CG17161, FBgn0261278). It is a protein_coding_gene from Drosophila melanogaster. Its sequence location is 2L:16680046..16699930. It has the cytological map location 36A10-36A11. Based on sequence similarity, it is predicted to have molecular function</span>: protein kinase activity; protein serine/threonine kinase activity. There i…	0	3.41286	0	2.94595	6.56896	2.50135	4.27868	9.82702	2.84823e-05	3.64196
FBtr0299791	6880	FBgn0259228	C3G	X	6675449	The gene C3G is referred to in FlyBase by the symbol Dmel\C3G (CG42328, FBgn0259228). It is a protein_coding_gene from Drosophila melanogaster. Its sequence location is X:6675449..6697579. It has the cytological map location 6D2. There is experimental evidence that it has the molecular function</span>: Ras guanyl-nucleotide exchange factor activity. There is experimental evidence that it is invol…	3.70483	0	0	0	4.49244	3.28434	2.77877	2.90917	1.50859e-08	3.63207
FBtr0071776	3475	FBgn0020307	dve	2R	18131468	The gene defective proventriculus is referred to in FlyBase by the symbol Dmel\dve (CG5799, FBgn0020307). It is a protein_coding_gene from Drosophila melanogaster. Its sequence location is 2R:18131468..18173982. It has the cytological map location 58D2. Based on sequence similarity, it is predicted to have molecular function</span>: transcription factor activity; AT DNA binding. There is experime…	0.842457	2.88674	0	0	1.9394	3.39261	3.76372	4.23713	0.000176838	3.57235
FBtr0074826	3560	FBgn0260397	Su(var)3-3	3L	20219517	The gene Suppressor of variegation 3-3 is referred to in FlyBase by the symbol Dmel\Su(var)3-3 (CG17149, FBgn0260397). It is a protein_coding_gene from Drosophila melanogaster. Its sequence location is 3L:20219517..20223351. It has the cytological map location 77A3. An electronic pipeline based on InterPro domains suggests that it has the molecular function</span>: oxidoreductase activity; FAD bi…	0	0	0.867476	4.17366	4.33798	3.86269	4.52193	5.02556	6.54203e-06	3.52031
FBtr0301341	27291	FBgn0005666	bt	4	745030	The gene bent is referred to in FlyBase by the symbol Dmel\bt (CG32019, FBgn0005666). It is a protein_coding_gene from Drosophila melanogaster. Its sequence location is 4:745030..796707. It has the cytological map location 102D5-102E1. There is experimental evidence that it has the molecular function</span>: structural constituent of muscle. There is experimental evidence that it is involved in t…	0.930936	0	1.42814	0.905747	2.51137	1.18755	2.69124	5.0122	2.69498e-27	3.49238
FBtr0301099	5041	FBgn0260658	CG42541	X	3789080	This gene is referred to in FlyBase by the symbol Dmel\CG42541 (CG42541, FBgn0260658). It is a protein_coding_gene from Drosophila melanogaster. Its sequence location is X:3789080..3805808. It has the cytological map location 3F6. Based on sequence similarity, it is predicted to have molecular function</span>: GTP binding. There is experimental evidence that it is involved in the biological proce…	17.6502	8.76178	0	0	18.5749	15.7858	29.3385	27.7711	3.72836e-40	3.46271
FBtr0113104	3361	FBgn0243516	Vrp1	2R	17994243	The gene Verprolin 1 is referred to in FlyBase by the symbol Dmel\Vrp1 (CG13503, FBgn0243516). It is a protein_coding_gene from Drosophila melanogaster. Its sequence location is 2R:17994243..18010053. It has the cytological map location 58B8-58B9. There is experimental evidence that it has the molecular function</span>: actin filament binding. There is experimental evidence that it is involved in…	2.92327	0	0	0	2.87358	1.752	1.79675	3.43932	0.00589079	3.36991
FBtr0303436	2314	FBgn0261854	aPKC	2R	10831960	The gene atypical protein kinase C is referred to in FlyBase by the symbol Dmel\aPKC (CG42783, FBgn0261854). It is a protein_coding_gene from Drosophila melanogaster. Its sequence location is 2R:10831960..10850451. It has the cytological map location 51D5. There is experimental evidence that it has the molecular function</span>: protein binding. There is experimental evidence that it is involved …	0	2.60148	2.21122	0	5.00976	1.69354	3.04446	6.35444	0.00162988	3.34577
FBtr0076528	4389	FBgn0023479	Tequila	3L	9067745	The gene Tequila is referred to in FlyBase by the symbol Dmel\Tequila (CG4821, FBgn0023479). It is a protein_coding_gene from Drosophila melanogaster. Its sequence location is 3L:9067745..9085231. It has the cytological map location 66F4-66F5. Based on sequence similarity, it is predicted to have molecular function</span>: serine-type endopeptidase activity. There is experimental evidence that it…	8.01685	9.14812	0	5.63154	12.754	8.72756	34.8417	19.4281	7.07569e-28	3.32231
FBtr0075293	2611	FBgn0036685	CG6664	3L	17005986	This gene is referred to in FlyBase by the symbol Dmel\CG6664 (CG6664, FBgn0036685). It is a protein_coding_gene from Drosophila melanogaster. Its sequence location is 3L:17005986..17009280. It has the cytological map location 73E4. Its molecular function is unknown. The biological processes in which it is involved are not known. 3 alleles are reported. No phenotypic data is available. It has 4 a…	5.62416	4.99673	0	0	9.98512	6.0177	10.4036	8.46916	1.5255e-07	3.28197
FBtr0086949	5366	FBgn0022085	ssp4	2R	13406523	The gene short spindle 4 is referred to in FlyBase by the symbol Dmel\ssp4 (CG33130, FBgn0022085). It is a protein_coding_gene from Drosophila melanogaster. Its sequence location is 2R:13406523..13422942. It has the cytological map location 54C1-54C3. Based on sequence similarity, it is predicted to have molecular function</span>: microtubule binding. There is experimental evidence that it is inv…	0	2.80538	0	2.95065	5.2181	2.74459	6.93667	3.92655	1.50203e-08	3.26907
FBtr0087413	4717	FBgn0029082	hbs	2R	10898903	The gene hibris is referred to in FlyBase by the symbol Dmel\hbs (CG7449, FBgn0029082). It is a protein_coding_gene from Drosophila melanogaster. Its sequence location is 2R:10898903..10928901. It has the cytological map location 51D8. Its molecular function is unknown. There is experimental evidence that it is involved in the biological process</span>: regulation of striated muscle tissue develo…	0	1.48922	1.9518	0	3.89197	2.08153	3.19928	2.01313	9.09545e-05	3.25076
FBtr0301675	5571	FBgn0003656	sws	X	7850853	The gene swiss cheese is referred to in FlyBase by the symbol Dmel\sws (CG2212, FBgn0003656). It is a protein_coding_gene from Drosophila melanogaster. Its sequence location is X:7850853..7862269. It has the cytological map location 7D1. An electronic pipeline based on InterPro domains suggests that it has the molecular function</span>: lysophospholipase activity. There is experimental evidence t…	4.73738	5.22511	3.50068	0	19.4172	8.11151	11.3776	3.97618	1.9348e-19	3.18517
FBtr0084568	2853	FBgn0011725	twin	3R	20023310	The gene twin is referred to in FlyBase by the symbol Dmel\twin (CG31137, FBgn0011725). It is a protein_coding_gene from Drosophila melanogaster. Its sequence location is 3R:20023310..20047687. It has the cytological map location 95F1-95F2. Based on sequence similarity, it is predicted to have molecular function</span>: transcription regulator activity. There is experimental evidence that it is i…	0	0	8.24066	0	6.76741	8.95667	3.88036	6.64284	1.85757e-06	3.18483
FBtr0073663	2593	FBgn0030400	CG11138	X	12465243	This gene is referred to in FlyBase by the symbol Dmel\CG11138 (CG11138, FBgn0030400). It is a protein_coding_gene from Drosophila melanogaster. Its sequence location is X:12465243..12477215. It has the cytological map location 11B1-11B2. Its molecular function is unknown. The biological processes in which it is involved are not known. 12 alleles are reported. No phenotypic data is available. It …	0	3.48444	6.71867	4.19483	4.45732	6.43736	13.9677	20.6805	1.65557e-09	3.16316
FBtr0300418	2892	FBgn0028577	pUf68	3L	1496853	The gene poly U binding factor 68kD is referred to in FlyBase by the symbol Dmel\pUf68 (CG12085, FBgn0028577). It is a protein_coding_gene from Drosophila melanogaster. Its sequence location is 3L:1496853..1502598. It has the cytological map location 62A2-62A3. There is experimental evidence that it has the molecular function</span>: protein binding. There is experimental evidence that it is invo…	7.46054	0	0	0	5.33892	5.77497	7.65295	4.73797	2.18521e-05	3.14834
FBtr0070872	3391	FBgn0029843	Nep1	X	5985803	The gene Neprilysin 1 is referred to in FlyBase by the symbol Dmel\Nep1 (CG5905, FBgn0029843). It is a protein_coding_gene from Drosophila melanogaster. Its sequence location is X:5985803..5998006. It has the cytological map location 5D4-5D5. Based on sequence similarity, it is predicted to have molecular function</span>: metallopeptidase activity; metalloendopeptidase activity. An electronic pip…	3.17502	0	0	3.79459	6.55022	3.47426	6.23048	5.58869	8.21464e-06	3.13206
FBtr0081722	3198	FBgn0037442	CG10277	3R	2208633	This gene is referred to in FlyBase by the symbol Dmel\CG10277 (CG10277, FBgn0037442). It is a protein_coding_gene from Drosophila melanogaster. Its sequence location is 3R:2208633..2214026. It has the cytological map location 83E5. An electronic pipeline based on InterPro domains suggests that it has the molecular function</span>: protein binding; zinc ion binding. The biological processes in wh…	3.67544	0	2.88267	0	6.34241	2.76177	6.60608	4.61173	2.44649e-05	3.09848
FBtr0082306	714	FBgn0020439	fau	3R	6593888	The gene fau is referred to in FlyBase by the symbol Dmel\fau (CG6544, FBgn0020439). It is a protein_coding_gene from Drosophila melanogaster. Its sequence location is 3R:6593888..6603090. It has the cytological map location 86C6. Its molecular function is unknown. The biological processes in which it is involved are not known. 4 alleles are reported. No phenotypic data is available. It has 5 ann…	9.6044	0	0	9.70609	12.1555	15.1357	12.6841	19.1458	0.00258975	3.05884
FBtr0074956	2179	FBgn0261341	verm	3L	19683133	The gene vermiform is referred to in FlyBase by the symbol Dmel\verm (CG8756, FBgn0261341). It is a protein_coding_gene from Drosophila melanogaster. Its sequence location is 3L:19683133..19688356. It has the cytological map location 76C2-76C3. There is experimental evidence that it has the molecular function</span>: chitin binding; chitin deacetylase activity. There is experimental evidence that…	0	2.30251	2.81543	0	3.0966	1.7988	8.76858	1.94627	0.00525617	3.0501
FBtr0289998	2790	FBgn0016061	side	3R	23202304	The gene sidestep is referred to in FlyBase by the symbol Dmel\side (CG31062, FBgn0016061). It is a protein_coding_gene from Drosophila melanogaster. Its sequence location is 3R:23202304..23244247. It has the cytological map location 97F6-97F10. Its molecular function is unknown. There is experimental evidence that it is involved in the biological process</span>: motor axon guidance. 16 alleles a…	0	3.23826	0	8.86957	11.4225	7.39326	9.73652	8.3049	8.07951e-08	3.0427
FBtr0077413	1947	FBgn0031635	CG15626	2L	4835333	This gene is referred to in FlyBase by the symbol Dmel\CG15626 (CG15626, FBgn0031635). It is a protein_coding_gene from Drosophila melanogaster. Its sequence location is 2L:4835333..4837996. It has the cytological map location 25A8. Its molecular function is unknown. The biological processes in which it is involved are not known. 4 alleles are reported. No phenotypic data is available. It has 2 a…	2.00547	0	4.20627	2.53942	6.94164	10.604	6.20147	2.72219	0.000398021	3.02434
FBtr0301386	3742	FBgn0028734	Fmr1	3R	5927142	The gene Fmr1 is referred to in FlyBase by the symbol Dmel\Fmr1 (CG6203, FBgn0028734). It is a protein_coding_gene from Drosophila melanogaster. Its sequence location is 3R:5927142..5935844. It has the cytological map location 85F10-85F12. There is experimental evidence that it has the molecular function</span>: protein binding; protein self-association; mRNA binding; RNA binding. There is experi…	0	4.55959	3.28961	2.37751	3.08879	5.51185	9.67877	12.366	1.06823e-08	2.9966
FBtr0303664	6756	FBgn0260993	para	X	16357636	The gene paralytic is referred to in FlyBase by the symbol Dmel\para (CG9907, FBgn0260993). It is a protein_coding_gene from Drosophila melanogaster. Its sequence location is X:16357636..16421447. It has the cytological map location 14D1-16A2. There is experimental evidence that it has the molecular function</span>: voltage-gated sodium channel activity. There is experimental evidence that it is …	3.32878	2.22881	0	2.78118	4.28447	1.88833	7.7436	11.0539	1.83936e-12	2.99357
FBtr0073413	3917	FBgn0030235	Imp	X	10690030	The gene IGF-II mRNA-binding protein is referred to in FlyBase by the symbol Dmel\Imp (CG1691, FBgn0030235). It is a protein_coding_gene from Drosophila melanogaster. Its sequence location is X:10690030..10716815. It has the cytological map location 9F2-9F4. Based on sequence similarity, it is predicted to have molecular function</span>: mRNA binding. There is experimental evidence that it is inv…	3.00216	1.79358	0	0	3.94421	1.25086	4.6229	4.29731	0.000309929	2.94134
FBtr0081446	5020	FBgn0032901	CG9339	2L	20871335	This gene is referred to in FlyBase by the symbol Dmel\CG9339 (CG9339, FBgn0032901). It is a protein_coding_gene from Drosophila melanogaster. Its sequence location is 2L:20871335..20918928. It has the cytological map location 38F3-38F5. An electronic pipeline based on InterPro domains suggests that it has the molecular function</span>: Rab GTPase activator activity. An electronic pipeline based …	0	6.59747	4.08588	0	4.22646	3.91202	10.0205	12.7818	1.0357e-10	2.89617
FBtr0085844	8668	FBgn0005632	faf	3R	27602756	The gene fat facets is referred to in FlyBase by the symbol Dmel\faf (CG1945, FBgn0005632). It is a protein_coding_gene from Drosophila melanogaster. Its sequence location is 3R:27602756..27615753. It has the cytological map location 100D2. It is reported to have molecular function</span>: ubiquitin-specific protease activity. There is experimental evidence that it is involved in the biological p…	4.06888	0	0	0	3.45353	3.17395	2.43771	2.55186	5.87555e-07	2.85366
FBtr0085914	4016	FBgn0032957	CG2225	2L	21663792	This gene is referred to in FlyBase by the symbol Dmel\CG2225 (CG2225, FBgn0032957). It is a protein_coding_gene from Drosophila melanogaster. Its sequence location is 2L:21663792..21677530. It has the cytological map location 39E6-39E7. Its molecular function is unknown. The biological processes in which it is involved are not known. 11 alleles are reported. No phenotypic data is available. It h…	2.92089	6.24695	0	0	4.32273	10.034	5.51198	6.29276	2.44372e-07	2.8524
FBtr0077104	3355	FBgn0260936	scny	3L	5762102	The gene scrawny is referred to in FlyBase by the symbol Dmel\scny (CG5505, FBgn0260936). It is a protein_coding_gene from Drosophila melanogaster. Its sequence location is 3L:5762102..5768948. It has the cytological map location 64E8-64E12. An electronic pipeline based on InterPro domains suggests that it has the molecular function</span>: ubiquitin thiolesterase activity. There is experimental …	0	0	0	4.1355	2.29874	1.46118	3.29859	4.69594	0.00525617	2.83977
FBtr0083423	2923	FBgn0038475	Keap1	3R	12899661	The gene Keap1 is referred to in FlyBase by the symbol Dmel\Keap1 (CG3962, FBgn0038475). It is a protein_coding_gene from Drosophila melanogaster. Its sequence location is 3R:12899661..12905665. It has the cytological map location 89E11-89E12. Based on sequence similarity, it is predicted to have molecular function</span>: actin binding. The biological processes in which it is involved are not kn…	1.67125	1.71715	2.80263	0	5.28681	1.33998	5.16275	5.75645	0.000744522	2.8341
FBtr0072521	8834	FBgn0000541	E(bx)	3L	234101	The gene Enhancer of bithorax is referred to in FlyBase by the symbol Dmel\E(bx) (CG32346, FBgn0000541). It is a protein_coding_gene from Drosophila melanogaster. Its sequence location is 3L:234101..246901. It has the cytological map location 61B2-61B3. There is experimental evidence that it has the molecular function</span>: ligand-dependent nuclear receptor binding. There is experimental eviden…	0	7.27243	0	13.3221	12.239	13.1237	10.4782	22.517	1.31814e-34	2.83336
FBtr0300499	3864	FBgn0016694	Pdp1	3L	7807437	The gene PAR-domain protein 1 is referred to in FlyBase by the symbol Dmel\Pdp1 (CG17888, FBgn0016694). It is a protein_coding_gene from Drosophila melanogaster. Its sequence location is 3L:7807437..7860472. It has the cytological map location 66A14-66A17. There is experimental evidence that it has the molecular function</span>: DNA binding. There is experimental evidence that it is involved in t…	9.87368	6.4942	0	0	6.24036	13.732	11.1965	14.9789	6.57049e-12	2.81863
FBtr0301171	3188	FBgn0032388	CG6686	2L	11984327	This gene is referred to in FlyBase by the symbol Dmel\CG6686 (CG6686, FBgn0032388). It is a protein_coding_gene from Drosophila melanogaster. Its sequence location is 2L:11984327..11988035. It has the cytological map location 33B5. Its molecular function is unknown. It is reported to be involved in the biological process</span>: nuclear mRNA splicing, via spliceosome. 3 alleles are reported. No …	8.59613	5.03754	0	0	8.78012	8.93677	11.6764	8.91847	3.31029e-08	2.80904
FBtr0070085	3132	FBgn0004648	svr	X	390504	The gene silver is referred to in FlyBase by the symbol Dmel\svr (CG4122, FBgn0004648). It is a protein_coding_gene from Drosophila melanogaster. Its sequence location is X:390504..403113. It has the cytological map location 1B5-1B7. There is experimental evidence that it has the molecular function</span>: carboxypeptidase activity; metallocarboxypeptidase activity. There is experimental evidence…	6.23911	8.0124	9.49707	0	6.77258	9.40763	9.31708	40.6286	1.30182e-13	2.78441
FBtr0301040	3272	FBgn0052982	CG32982	2L	9125751	This gene is referred to in FlyBase by the symbol Dmel\CG32982 (CG32982, FBgn0052982). It is a protein_coding_gene from Drosophila melanogaster. Its sequence location is 2L:9125751..9163721. It has the cytological map location 30A2. Its molecular function is unknown. The biological processes in which it is involved are not known. 14 alleles are reported. No phenotypic data is available. It has 4 …	0	0	0	8.17185	8.56397	2.39842	4.30555	7.07345	7.37138e-05	2.73228
FBtr0072077	3982	FBgn0034886	Pde8	2R	19545099	The gene Phosphodiesterase 8 is referred to in FlyBase by the symbol Dmel\Pde8 (CG5411, FBgn0034886). It is a protein_coding_gene from Drosophila melanogaster. Its sequence location is 2R:19545099..19568368. It has the cytological map location 59F5-59F6. There is experimental evidence that it has the molecular function</span>: 3',5'-cyclic-AMP phosphodiesterase activity. There is experimental evi…	2.95315	1.76431	0	0	2.90776	4.19608	3.78971	1.85779	0.00188601	2.70121
FBtr0085648	2753	FBgn0039774	CDase	3R	26285511	The gene Ceramidase is referred to in FlyBase by the symbol Dmel\CDase (CG1471, FBgn0039774). It is a protein_coding_gene from Drosophila melanogaster. Its sequence location is 3R:26285511..26291458. It has the cytological map location 99F5-99F6. There is experimental evidence that it has the molecular function</span>: ceramidase activity. There is experimental evidence that it is involved in the…	0	2.9166	5.20315	0	7.01744	2.49394	4.38623	8.01945	0.000302054	2.69923
FBtr0300751	2660	FBgn0030052	CG12065	X	8468337	This gene is referred to in FlyBase by the symbol Dmel\CG12065 (CG12065, FBgn0030052). It is a protein_coding_gene from Drosophila melanogaster. Its sequence location is X:8468337..8482561. It has the cytological map location 7F5-7F7. An electronic pipeline based on InterPro domains suggests that it has the molecular function</span>: catalytic activity. An electronic pipeline based on InterPro do…	12.5001	0	13.1048	0	29.4129	18.8386	6.8101	13.0677	1.14114e-11	2.66069
FBtr0300801	4026	FBgn0030701	CG16952	X	15764209	This gene is referred to in FlyBase by the symbol Dmel\CG16952 (CG16952, FBgn0030701). It is a protein_coding_gene from Drosophila melanogaster. Its sequence location is X:15764209..15769563. It has the cytological map location 13F17. An electronic pipeline based on InterPro domains suggests that it has the molecular function</span>: protein binding. The biological processes in which it is involv…	0	11.4681	0	9.08955	11.0279	13.178	10.4965	19.8636	1.62212e-13	2.65371
FBtr0302094	7052	FBgn0261263	scrib	3R	22362068	The gene scribbled is referred to in FlyBase by the symbol Dmel\scrib (CG42614, FBgn0261263). It is a protein_coding_gene from Drosophila melanogaster. Its sequence location is 3R:22362068..22429773. It has the cytological map location 97B9-97C2. There is experimental evidence that it has the molecular function</span>: protein binding. There is experimental evidence for 22 unique biological proce…	5.95965	0	4.22099	6.17007	9.58206	6.26812	12.8401	14.4763	8.9237e-19	2.63998
FBtr0088277	4635	FBgn0004399	psq	2R	6445409	The gene pipsqueak is referred to in FlyBase by the symbol Dmel\psq (CG2368, FBgn0004399). It is a protein_coding_gene from Drosophila melanogaster. Its sequence location is 2R:6445409..6503753. It has the cytological map location 47A13-47B1. It is reported to have molecular function</span>: DNA binding. There is experimental evidence that it is involved in the biological process</span>: olfactor…	1.05114	1.73287	1.77289	3.62857	6.45875	4.66264	5.20976	4.99851	3.83867e-06	2.6058
FBtr0078757	3068	FBgn0037339	Pi4KIIalpha	3R	1383385	The gene Pi4KIIÎ± is referred to in FlyBase by the symbol Dmel\Pi4KIIÎ± (CG2929, FBgn0037339). It is a protein_coding_gene from Drosophila melanogaster. Its sequence location is 3R:1383385..1389347. It has the cytological map location 83B1-83B2. There is experimental evidence that it has the molecular function</span>: 1-phosphatidylinositol 4-kinase activity. There is experimental evidence that i…	8.93419	4.25329	0	0	10.387	5.44117	9.18216	9.26371	2.51126e-06	2.59796
FBtr0110868	1056	FBgn0036211	CG5946	3L	11810083	This gene is referred to in FlyBase by the symbol Dmel\CG5946 (CG5946, FBgn0036211). It is a protein_coding_gene from Drosophila melanogaster. Its sequence location is 3L:11810083..11815375. It has the cytological map location 68E1. Based on sequence similarity, it is predicted to have molecular function</span>: cytochrome-b5 reductase activity. There is experimental evidence that it is involved …	19.4333	22.8133	24.285	0	93.3137	21.3879	19.0595	38.889	2.52768e-11	2.59501
FBtr0072548	4005	FBgn0035137	CG1233	3L	361478	This gene is referred to in FlyBase by the symbol Dmel\CG1233 (CG1233, FBgn0035137). It is a protein_coding_gene from Drosophila melanogaster. Its sequence location is 3L:361478..365681. It has the cytological map location 61C1. An electronic pipeline based on InterPro domains suggests that it has the molecular function</span>: zinc ion binding. The biological processes in which it is involved ar…	3.90479	5.76391	0	2.71492	8.67858	9.32317	9.04347	4.73909	1.19732e-07	2.56577
FBtr0083160	6968	FBgn0038341	CG14869	3R	11267965	This gene is referred to in FlyBase by the symbol Dmel\CG14869 (CG14869, FBgn0038341). It is a protein_coding_gene from Drosophila melanogaster. Its sequence location is 3R:11267965..11301915. It has the cytological map location 88F5-88F6. Based on sequence similarity, it is predicted to have molecular function</span>: metalloendopeptidase activity. An electronic pipeline based on InterPro domain…	1.54336	1.44057	0	1.70346	2.07599	4.23149	1.87754	3.77473	6.13437e-05	2.55029
FBtr0078639	1621	FBgn0037384	CG10981	3R	1650327	This gene is referred to in FlyBase by the symbol Dmel\CG10981 (CG10981, FBgn0037384). It is a protein_coding_gene from Drosophila melanogaster. Its sequence location is 3R:1650327..1652298. It has the cytological map location 83C4. An electronic pipeline based on InterPro domains suggests that it has the molecular function</span>: protein binding; zinc ion binding. The biological processes in wh…	5.43619	0	0	6.10683	8.34035	5.45115	6.82796	8.43851	0.00721352	2.51544
FBtr0073821	1489	FBgn0004047	Yp3	X	13653578	The gene Yolk protein 3 is referred to in FlyBase by the symbol Dmel\Yp3 (CG11129, FBgn0004047). It is a protein_coding_gene from Drosophila melanogaster. Its sequence location is X:13653578..13655200. It has the cytological map location 12C1. Based on sequence similarity, it is predicted to have molecular function</span>: structural molecule activity. There is experimental evidence that it is in…	30.8306	23.5984	34.4762	128.172	30.4515	461.296	31.0858	20.5372	1.06572e-46	2.50312
FBtr0273424	3966	FBgn0087007	bbg	3L	14405921	The gene big bang is referred to in FlyBase by the symbol Dmel\bbg (CG42230, FBgn0087007). It is a protein_coding_gene from Drosophila melanogaster. Its sequence location is 3L:14405921..14506348. It has the cytological map location 70E1-70D7. An electronic pipeline based on InterPro domains suggests that it has the molecular function</span>: protein binding. There is experimental evidence that i…	0.983388	1.26575	3.35442	0	6.58267	0.987485	4.5658	1.86603	0.00171156	2.49877
FBtr0300879	4753	FBgn0040387	PsGEF	X	2272151	The gene Protostome-specific GEF is referred to in FlyBase by the symbol Dmel\PsGEF (CG14045, FBgn0040387). It is a protein_coding_gene from Drosophila melanogaster. Its sequence location is X:2272151..2281697. It has the cytological map location 3A2. An electronic pipeline based on InterPro domains suggests that it has the molecular function</span>: Rho guanyl-nucleotide exchange factor activity…	3.49477	4.01269	5.39388	0	6.49753	6.40701	4.86935	13.9408	1.65173e-08	2.45825
FBtr0082949	12364	FBgn0003862	trx	3R	10089080	The gene trithorax is referred to in FlyBase by the symbol Dmel\trx (CG8651, FBgn0003862). It is a protein_coding_gene from Drosophila melanogaster. Its sequence location is 3R:10089080..10112623. It has the cytological map location 88B1. There is experimental evidence that it has the molecular function</span>: sequence-specific DNA binding. There is experimental evidence that it is involved in t…	0	4.05919	0	4.55968	4.29371	1.82652	8.62516	6.38459	3.65656e-14	2.45116
FBtr0112616	2480	FBgn0085408	Shroom	2R	10195667	The gene Shroom is referred to in FlyBase by the symbol Dmel\Shroom (CG34379, FBgn0085408). It is a protein_coding_gene from Drosophila melanogaster. Its sequence location is 2R:10195667..10239312. It has the cytological map location 50F4-50F6. Based on sequence similarity, it is predicted to have molecular function</span>: actin binding. There is experimental evidence that it is involved in the …	1.57603	2.02346	0	1.99461	5.85048	1.97733	2.84047	2.97608	0.0403334	2.43715
FBtr0087931	2818	FBgn0033739	Dyb	2R	8324840	The gene Dystrobrevin-like is referred to in FlyBase by the symbol Dmel\Dyb (CG8529, FBgn0033739). It is a protein_coding_gene from Drosophila melanogaster. Its sequence location is 2R:8324840..8340428. It has the cytological map location 49A6. Based on sequence similarity, it is predicted to have molecular function</span>: structural constituent of muscle; cytoskeletal protein binding. The biolo…	0	5.34221	6.54244	0	13.3761	6.27439	5.35631	3.74774	6.13437e-05	2.41947
FBtr0089655	2129	FBgn0028425	JhI-21	2L	12051748	The gene JhI-21 is referred to in FlyBase by the symbol Dmel\JhI-21 (CG12317, FBgn0028425). It is a protein_coding_gene from Drosophila melanogaster. Its sequence location is 2L:12051748..12055982. It has the cytological map location 33B11-33C1. Based on sequence similarity, it is predicted to have molecular function</span>: L-amino acid transmembrane transporter activity. There is experimental e…	9.19288	8.48529	0	0	9.97386	12.9239	10.3969	8.90732	7.72657e-05	2.38624
FBtr0088835	1651	FBgn0033226	CG1882	2R	3700011	This gene is referred to in FlyBase by the symbol Dmel\CG1882 (CG1882, FBgn0033226). It is a protein_coding_gene from Drosophila melanogaster. Its sequence location is 2R:3700011..3702250. It has the cytological map location 43E18. An electronic pipeline based on InterPro domains suggests that it has the molecular function</span>: catalytic activity. The biological processes in which it is involv…	6.52598	5.47048	0	0	6.42824	8.92927	7.31289	5.74829	0.0116342	2.3674
FBtr0302672	3321	FBgn0261550	CG42668	3R	16135263	This gene is referred to in FlyBase by the symbol Dmel\CG42668 (CG42668, FBgn0261550). It is a protein_coding_gene from Drosophila melanogaster. Its sequence location is 3R:16135263..16149918. It has the cytological map location 92E2. Based on sequence similarity, it is predicted to have molecular function</span>: oxysterol binding. An electronic pipeline based on InterPro domains suggests that i…	3.53877	0	0	2.97988	3.77807	2.95666	3.63572	5.06657	0.0085519	2.36647
FBtr0087736	3470	FBgn0033806	CG4616	2R	9094261	This gene is referred to in FlyBase by the symbol Dmel\CG4616 (CG4616, FBgn0033806). It is a protein_coding_gene from Drosophila melanogaster. Its sequence location is 2R:9094261..9097974. It has the cytological map location 49F8-49F9. Its molecular function is unknown. The biological processes in which it is involved are not known. 4 alleles are reported. No phenotypic data is available. It has …	3.38818	0	0	2.28117	3.89651	2.54659	3.47937	3.33823	0.0160133	2.33728
FBtr0089678	5542	FBgn0003464	sol	X	21221357	The gene small optic lobes is referred to in FlyBase by the symbol Dmel\sol (CG1391, FBgn0003464). It is a protein_coding_gene from Drosophila melanogaster. Its sequence location is X:21221357..21228939. It has the cytological map location 19F5. Based on sequence similarity, it is predicted to have molecular function</span>: calcium-dependent cysteine-type endopeptidase activity. There is experim…	5.28696	0	15.5494	9.81296	19.86	11.8766	19.788	19.9436	6.11966e-20	2.33176
FBtr0302568	4559	FBgn0000228	Bsg25D	2L	5271728	The gene Blastoderm-specific gene 25D is referred to in FlyBase by the symbol Dmel\Bsg25D (CG14025, FBgn0000228). It is a protein_coding_gene from Drosophila melanogaster. Its sequence location is 2L:5271728..5278558. It has the cytological map location 25D2-25D3. Its molecular function is unknown. The biological processes in which it is involved are not known. 4 alleles are reported. No phenotyp…	5.78706	14.5302	0	0	18.8538	9.05007	9.26932	10.1631	6.208e-11	2.32939
FBtr0082888	800	FBgn0038198	Npc2b	3R	9915245	The gene Niemann-Pick type C-2b is referred to in FlyBase by the symbol Dmel\Npc2b (CG3153, FBgn0038198). It is a protein_coding_gene from Drosophila melanogaster. Its sequence location is 3R:9915245..9918149. It has the cytological map location 88A8. Its molecular function is unknown. The biological processes in which it is involved are not known. 9 alleles are reported. No phenotypic data is av…	0	0	14.0751	12.371	20.5314	13.505	15.0923	11.8654	0.00730301	2.30616
FBtr0070319	1733	FBgn0023522	CG11596	X	1821713	This gene is referred to in FlyBase by the symbol Dmel\CG11596 (CG11596, FBgn0023522). It is a protein_coding_gene from Drosophila melanogaster. Its sequence location is X:1821713..1824552. It has the cytological map location 2B16. Its molecular function is unknown. The biological processes in which it is involved are not known. 3 alleles are reported. No phenotypic data is available. It has 3 an…	8.47362	4.63388	0	2.85022	10.0285	11.9093	11.0299	3.6668	0.00247155	2.29453
FBtr0301614	3562	FBgn0003520	stau	2R	14005401	The gene staufen is referred to in FlyBase by the symbol Dmel\stau (CG5753, FBgn0003520). It is a protein_coding_gene from Drosophila melanogaster. Its sequence location is 2R:14005401..14013337. It has the cytological map location 55B5-55B7. There is experimental evidence that it has the molecular function</span>: mRNA 3'-UTR binding. There is experimental evidence that it is involved in the bio…	8.23215	4.22784	0	11.1069	26.034	8.27223	9.8867	9.46426	1.72381e-09	2.27631
FBtr0300889	2294	FBgn0036302	sowah	3L	12530612	The gene sosondowah is referred to in FlyBase by the symbol Dmel\sowah (CG10632, FBgn0036302). It is a protein_coding_gene from Drosophila melanogaster. Its sequence location is 3L:12530612..12565622. It has the cytological map location 69C6-69C8. Its molecular function is unknown. The biological processes in which it is involved are not known. 8 alleles are reported. No phenotypic data is availa…	3.83808	1.75101	4.46546	0	12.228	2.99352	4.38677	3.22528	0.0072863	2.27096
FBtr0083657	3062	FBgn0028670	Vha100-2	3R	14216039	The gene Vha100-2 is referred to in FlyBase by the symbol Dmel\Vha100-2 (CG18617, FBgn0028670). It is a protein_coding_gene from Drosophila melanogaster. Its sequence location is 3R:14216039..14224876. It has the cytological map location 91A5. Based on sequence similarity, it is predicted to have molecular function</span>: hydrogen-exporting ATPase activity, phosphorylative mechanism. An electron…	5.42754	3.60652	0	6.78412	8.82728	6.73616	11.828	8.25419	3.41423e-05	2.25269
FBtr0085069	6391	FBgn0039466	CG5521	3R	22792652	This gene is referred to in FlyBase by the symbol Dmel\CG5521 (CG5521, FBgn0039466). It is a protein_coding_gene from Drosophila melanogaster. Its sequence location is 3R:22792652..22802267. It has the cytological map location 97D11. An electronic pipeline based on InterPro domains suggests that it has the molecular function</span>: GTPase activator activity. An electronic pipeline based on Inter…	3.97419	3.92696	0	9.44015	9.51641	7.99343	11.3345	9.88329	1.76233e-11	2.23288
FBtr0112818	3090	FBgn0003079	phl	X	2227994	The gene pole hole is referred to in FlyBase by the symbol Dmel\phl (CG2845, FBgn0003079). It is a protein_coding_gene from Drosophila melanogaster. Its sequence location is X:2227994..2237904. It has the cytological map location 3A1. There is experimental evidence that it has the molecular function</span>: protein binding. There is experimental evidence for 13 unique biological process</span> te…	0	5.5212	4.97371	0	4.68292	7.6333	6.18641	4.7748	0.000951405	2.21797
FBtr0301056	4507	FBgn0260941	app	3L	12199338	The gene approximated is referred to in FlyBase by the symbol Dmel\app (CG42318, FBgn0260941). It is a protein_coding_gene from Drosophila melanogaster. Its sequence location is 3L:12199338..12259889. It has the cytological map location 69A3-69A4. An electronic pipeline based on InterPro domains suggests that it has the molecular function</span>: zinc ion binding. There is experimental evidence t…	8.02107	14.6992	0	7.89737	25.0679	9.15339	11.1623	22.4175	6.60168e-14	2.21414
FBtr0088838	1712	FBgn0003082	phr	2R	3712997	The gene photorepair is referred to in FlyBase by the symbol Dmel\phr (CG11205, FBgn0003082). It is a protein_coding_gene from Drosophila melanogaster. Its sequence location is 2R:3712997..3714824. It has the cytological map location 43E18. Based on sequence similarity, it is predicted to have molecular function</span>: deoxyribodipyrimidine photo-lyase activity. Based on sequence similarity, it …	20.5661	15.2439	3.60891	0	22.5567	20.6593	18.2191	25.2056	1.22298e-06	2.19794
FBtr0088099	8976	FBgn0003396	shn	2R	7061325	The gene schnurri is referred to in FlyBase by the symbol Dmel\shn (CG7734, FBgn0003396). It is a protein_coding_gene from Drosophila melanogaster. Its sequence location is 2R:7061325..7104918. It has the cytological map location 47D6-47D7. There is experimental evidence that it has the molecular function</span>: RNA polymerase II transcription factor activity. There is experimental evidence that…	0	4.92038	0	6.06061	4.73111	9.19633	5.04419	5.04479	1.35146e-09	2.18668
FBtr0089917	2129	FBgn0259139	glo	3R	7640928	The gene glorund is referred to in FlyBase by the symbol Dmel\glo (CG6946, FBgn0259139). It is a protein_coding_gene from Drosophila melanogaster. Its sequence location is 3R:7640928..7645142. It has the cytological map location 86F8-86F9. There is experimental evidence that it has the molecular function</span>: protein binding. There is experimental evidence that it is involved in the biological…	10.5609	0	9.63792	9.28951	19.5031	10.6102	19.8473	14.3449	3.67314e-06	2.18062
FBtr0078487	2835	FBgn0027532	CG7139	3L	22060344	This gene is referred to in FlyBase by the symbol Dmel\CG7139 (CG7139, FBgn0027532). It is a protein_coding_gene from Drosophila melanogaster. Its sequence location is 3L:22060344..22064954. It has the cytological map location 79B2. Its molecular function is unknown. The biological processes in which it is involved are not known. 2 alleles are reported. No phenotypic data is available. It has 2 a…	3.79896	3.89363	0	0	4.08518	2.07562	4.25878	6.30164	0.0208208	2.17236
FBtr0088276	5297	FBgn0004399	psq	2R	6445409	The gene pipsqueak is referred to in FlyBase by the symbol Dmel\psq (CG2368, FBgn0004399). It is a protein_coding_gene from Drosophila melanogaster. Its sequence location is 2R:6445409..6503753. It has the cytological map location 47A13-47B1. It is reported to have molecular function</span>: DNA binding. There is experimental evidence that it is involved in the biological process</span>: olfactor…	10.3321	12.8861	3.49145	2.05133	18.957	19.1063	10.6372	13.7152	1.3199e-14	2.17015
FBtr0112648	6014	FBgn0085427	CG34398	2L	8898804	This gene is referred to in FlyBase by the symbol Dmel\CG34398 (CG34398, FBgn0085427). It is a protein_coding_gene from Drosophila melanogaster. Its sequence location is 2L:8898804..8933382. It has the cytological map location 29F3-29F4. Its molecular function is unknown. The biological processes in which it is involved are not known. 8 alleles are reported. No phenotypic data is available. It ha…	1.62624	1.83571	1.02477	0	3.85697	2.77766	1.6734	1.40528	0.00700824	2.1649
FBtr0073265	3887	FBgn0035500	ens	3L	4123548	The gene ensconsin is referred to in FlyBase by the symbol Dmel\ens (CG14998, FBgn0035500). It is a protein_coding_gene from Drosophila melanogaster. Its sequence location is 3L:4123548..4134550. It has the cytological map location 64A7. Its molecular function is unknown. There is experimental evidence that it is involved in the biological process</span>: regulation of microtubule-based movement.…	11.0652	4.64917	11.6119	0	27.582	10.8673	8.28388	12.1915	3.21033e-10	2.15634
FBtr0081962	1191	FBgn0037652	CG11980	3R	4829740	This gene is referred to in FlyBase by the symbol Dmel\CG11980 (CG11980, FBgn0037652). It is a protein_coding_gene from Drosophila melanogaster. Its sequence location is 3R:4829740..4831053. It has the cytological map location 85C2. Its molecular function is unknown. The biological processes in which it is involved are not known. 2 alleles are reported. No phenotypic data is available. It has 3 a…	19.7295	10.1133	0	0	10.5233	11.5431	22.8058	19.4362	0.00165239	2.15396
FBtr0070962	10132	FBgn0029899	CG14438	X	6650355	This gene is referred to in FlyBase by the symbol Dmel\CG14438 (CG14438, FBgn0029899). It is a protein_coding_gene from Drosophila melanogaster. Its sequence location is X:6650355..6664330. It has the cytological map location 6C12-6C13. An electronic pipeline based on InterPro domains suggests that it has the molecular function</span>: zinc ion binding. The biological processes in which it is inv…	5.59697	1.28828	3.64562	0	6.47996	3.29599	6.35513	6.54475	6.72077e-10	2.15327
FBtr0303100	4930	FBgn0259221	CG42321	2R	9302483	This gene is referred to in FlyBase by the symbol Dmel\CG42321 (CG42321, FBgn0259221). It is a protein_coding_gene from Drosophila melanogaster. Its sequence location is 2R:9302483..9326550. It has the cytological map location 50A8. Based on sequence similarity, it is predicted to have molecular function</span>: ATPase activity, coupled to transmembrane movement of ions, phosphorylative mechanism…	0	6.9219	0	6.01918	4.89247	4.58198	5.71458	12.3721	1.00225e-05	2.12915
FBtr0077313	2739	FBgn0031119	CG1812	X	20382574	This gene is referred to in FlyBase by the symbol Dmel\CG1812 (CG1812, FBgn0031119). It is a protein_coding_gene from Drosophila melanogaster. Its sequence location is X:20382574..20386859. It has the cytological map location 19D2. Based on sequence similarity, it is predicted to have molecular function</span>: actin binding. The biological processes in which it is involved are not known. 4 allel…	4.64092	2.19963	2.99958	3.24841	5.63564	4.66026	5.87784	11.5131	0.00222227	2.11535
FBtr0076303	1638	FBgn0052056	scramb1	3L	10213585	The gene scramblase 1 is referred to in FlyBase by the symbol Dmel\scramb1 (CG32056, FBgn0052056). It is a protein_coding_gene from Drosophila melanogaster. Its sequence location is 3L:10213585..10218340. It has the cytological map location 67D11. Based on sequence similarity, it is predicted to have molecular function</span>: phospholipid scramblase activity. There is experimental evidence that …	0	17.7691	0	15.0978	14.1387	13.1921	19.0409	23.1231	6.71338e-05	2.11376
FBtr0300729	2133	FBgn0039348	CG4673	3R	21436735	This gene is referred to in FlyBase by the symbol Dmel\CG4673 (CG4673, FBgn0039348). It is a protein_coding_gene from Drosophila melanogaster. Its sequence location is 3R:21436735..21450382. It has the cytological map location 96E4-96E6. Based on sequence similarity, it is predicted to have molecular function</span>: structural constituent of nuclear pore. The biological processes in which it is …	0	3.29513	7.68957	7.42023	12.2254	11.0561	5.19037	10.3639	0.000759287	2.11007
FBtr0301301	5476	FBgn0004598	Fur2	X	16267121	The gene Furin 2 is referred to in FlyBase by the symbol Dmel\Fur2 (CG18734, FBgn0004598). It is a protein_coding_gene from Drosophila melanogaster. Its sequence location is X:16267121..16275816. It has the cytological map location 14C1-14C2. There is experimental evidence that it has the molecular function</span>: serine-type endopeptidase activity. It is reported to be involved in the biologica…	4.1015	7.33267	14.0485	0	19.0447	9.86697	6.24768	18.4498	3.79184e-12	2.10375
FBtr0079070	3058	FBgn0016076	vri	2L	5299647	The gene vrille is referred to in FlyBase by the symbol Dmel\vri (CG14029, FBgn0016076). It is a protein_coding_gene from Drosophila melanogaster. Its sequence location is 2L:5299647..5310996. It has the cytological map location 25D4-25D5. Based on sequence similarity, it is predicted to have molecular function</span>: protein homodimerization activity; protein heterodimerization activity. There …	9.27032	4.92453	4.36731	6.46629	24.6404	8.99349	13.4894	5.52148	9.07991e-07	2.1034
FBtr0087548	2022	FBgn0033929	Tfb1	2R	10250556	The gene Tfb1 is referred to in FlyBase by the symbol Dmel\Tfb1 (CG8151, FBgn0033929). It is a protein_coding_gene from Drosophila melanogaster. Its sequence location is 2R:10250556..10252978. It has the cytological map location 50F6. Based on sequence similarity, it is predicted to have molecular function</span>: general RNA polymerase II transcription factor activity. Based on sequence similari…	10.1709	0	5.0723	0	11.947	4.85449	8.45889	6.77529	0.00649516	2.10149
FBtr0290041	7438	FBgn0041111	lilli	2L	2885952	The gene lilliputian is referred to in FlyBase by the symbol Dmel\lilli (CG8817, FBgn0041111). It is a protein_coding_gene from Drosophila melanogaster. Its sequence location is 2L:2885952..2953077. It has the cytological map location 23C1-23C3. Based on sequence similarity, it is predicted to have molecular function</span>: transcription factor activity; DNA binding. There is experimental eviden…	0	0	1.9278	1.86262	2.72773	1.05533	1.75864	2.40463	0.00799572	2.09627
FBtr0089161	2799	FBgn0085432	pan	4	89956	The gene pangolin is referred to in FlyBase by the symbol Dmel\pan (CG34403, FBgn0085432). It is a protein_coding_gene from Drosophila melanogaster. Its sequence location is 4:89956..129430. It has the cytological map location 102A3-102A4. There is experimental evidence that it has the molecular function</span>: specific transcriptional repressor activity. There is experimental evidence that it i…	3.14218	3.58614	4.39471	0	6.20868	5.26417	4.3143	7.51609	0.00485794	2.09504
FBtr0303337	2941	FBgn0030328	Amun	X	11604153	The gene Amun is referred to in FlyBase by the symbol Dmel\Amun (CG2446, FBgn0030328). It is a protein_coding_gene from Drosophila melanogaster. Its sequence location is X:11604153..11609063. It has the cytological map location 10D6. Its molecular function is unknown. There is experimental evidence that it is involved in the biological process</span>: bristle development; wing disc development; c…	4.32227	0	0	7.73988	8.21076	3.67144	6.49992	6.80038	0.003856	2.08669
FBtr0114567	1216	FBgn0033428	Updo	2R	5472172	The gene Updo is referred to in FlyBase by the symbol Dmel\Updo (CG1818, FBgn0033428). It is a protein_coding_gene from Drosophila melanogaster. Its sequence location is 2R:5472172..5473623. It has the cytological map location 45F5. Based on sequence similarity, it is predicted to have molecular function</span>: uroporphyrinogen decarboxylase activity. It is reported to be involved in the biologi…	6.42806	6.60421	5.91054	4.87603	19.0738	4.83752	9.93031	15.5712	0.00891843	2.07453
FBtr0303273	7102	FBgn0261802	CG42748	2L	22134351	This gene is referred to in FlyBase by the symbol Dmel\CG42748 (CG42748, FBgn0261802). It is a protein_coding_gene from Drosophila melanogaster. Its sequence location is 2L:22134351..22164838. It has the cytological map location 40F1. An electronic pipeline based on InterPro domains suggests that it has the molecular function</span>: zinc ion binding. The biological processes in which it is invol…	1.23627	2.68551	0.581099	4.31779	5.5747	1.65813	4.39174	6.66558	2.78046e-05	2.07356
FBtr0302639	3245	FBgn0259243	Pka-R1	3L	20809205	The gene cAMP-dependent protein kinase R1 is referred to in FlyBase by the symbol Dmel\Pka-R1 (CG42341, FBgn0259243). It is a protein_coding_gene from Drosophila melanogaster. Its sequence location is 3L:20809205..20829148. It has the cytological map location 77E8-77F1. There is experimental evidence that it has the molecular function</span>: cAMP-dependent protein kinase regulator activity. Ther…	0	12.6824	17.3802	0	13.3853	19.3798	13.9526	15.5727	2.69582e-08	2.07202
FBtr0303510	4831	FBgn0036518	RhoGAP71E	3L	15581980	The gene RhoGAP71E is referred to in FlyBase by the symbol Dmel\RhoGAP71E (CG32149, FBgn0036518). It is a protein_coding_gene from Drosophila melanogaster. Its sequence location is 3L:15581980..15602142. It has the cytological map location 71E1-71E2. Its molecular function is unknown. An electronic pipeline based on InterPro domains suggests that it is involved in the biological process</span>: s…	3.84299	6.64843	3.39996	0	5.79298	5.48984	9.16304	8.27879	1.09261e-05	2.0678
FBtr0071763	4831	FBgn0000008	a	2R	18024494	The gene arc is referred to in FlyBase by the symbol Dmel\a (CG6741, FBgn0000008). It is a protein_coding_gene from Drosophila melanogaster. Its sequence location is 2R:18024494..18060346. It has the cytological map location 58C1-58C5. An electronic pipeline based on InterPro domains suggests that it has the molecular function</span>: protein binding. There is experimental evidence that it is inv…	1.81801	2.90912	0	6.14384	6.99651	3.04837	5.62313	6.7527	0.000245251	2.06177
FBtr0071850	3018	FBgn0034718	wdp	2R	18185718	The gene windpipe is referred to in FlyBase by the symbol Dmel\wdp (CG3413, FBgn0034718). It is a protein_coding_gene from Drosophila melanogaster. Its sequence location is 2R:18185718..18199425. It has the cytological map location 58D3. An electronic pipeline based on InterPro domains suggests that it has the molecular function</span>: protein binding. The biological processes in which it is inv…	5.83436	7.31572	0	0	5.7549	6.8363	10.3331	4.19526	0.00203076	2.06148
FBtr0085374	3102	FBgn0028671	Vha100-1	3R	24956772	The gene Vha100-1 is referred to in FlyBase by the symbol Dmel\Vha100-1 (CG1709, FBgn0028671). It is a protein_coding_gene from Drosophila melanogaster. Its sequence location is 3R:24956772..24963702. It has the cytological map location 98F12. There is experimental evidence that it has the molecular function</span>: calmodulin binding. An electronic pipeline based on InterPro domains suggests tha…	3.45927	7.44336	15.5393	5.09784	13.691	8.23129	11.0286	31.535	8.49199e-08	2.04459
FBtr0300503	2541	FBgn0259978	vlc	2R	1589612	The gene vulcan is referred to in FlyBase by the symbol Dmel\vlc (CG8390, FBgn0259978). It is a protein_coding_gene from Drosophila melanogaster. Its sequence location is 2R:1589612..1592944. It has the cytological map location 41F9-41F8. Its molecular function is unknown. It is reported to be involved in the biological process</span>: imaginal disc-derived leg morphogenesis. 11 alleles are repor…	2.30575	4.34453	3.22893	0	3.79436	5.02613	5.14748	6.20983	0.0225849	2.04245
FBtr0079125	1657	FBgn0014189	Hel25E	2L	5539326	The gene Helicase at 25E is referred to in FlyBase by the symbol Dmel\Hel25E (CG7269, FBgn0014189). It is a protein_coding_gene from Drosophila melanogaster. Its sequence location is 2L:5539326..5542310. It has the cytological map location 25E6. Based on sequence similarity, it is predicted to have molecular function</span>: ATP-dependent RNA helicase activity; RNA helicase activity. There is exp…	12.995	9.69136	0	0	11.6515	10.6714	7.89515	15.8683	0.00480425	2.03061
FBtr0077968	3176	FBgn0031319	CG4896	2L	1177706	This gene is referred to in FlyBase by the symbol Dmel\CG4896 (CG4896, FBgn0031319). It is a protein_coding_gene from Drosophila melanogaster. Its sequence location is 2L:1177706..1182459. It has the cytological map location 21F2. Based on sequence similarity, it is predicted to have molecular function</span>: mRNA binding. The biological processes in which it is involved are not known. 7 alleles…	1.84425	2.84433	1.94047	1.86712	2.42557	3.40112	11.3997	0	0.0214533	2.02881
FBtr0300539	5563	FBgn0259211	grh	2R	13690294	The gene grainy head is referred to in FlyBase by the symbol Dmel\grh (CG42311, FBgn0259211). It is a protein_coding_gene from Drosophila melanogaster. Its sequence location is 2R:13690294..13729118. It has the cytological map location 54E10-54F1. There is experimental evidence that it has the molecular function</span>: specific RNA polymerase II transcription factor activity; DNA binding. There …	1.9319	5.41173	0	0	5.90542	1.41052	3.97884	3.59661	0.00227856	2.027
FBtr0072933	4947	FBgn0035357	MEP-1	3L	2631720	This gene is referred to in FlyBase by the symbol Dmel\MEP-1 (CG1244, FBgn0035357). It is a protein_coding_gene from Drosophila melanogaster. Its sequence location is 3L:2631720..2641977. It has the cytological map location 62E8. There is experimental evidence that it has the molecular function</span>: ATPase activity, coupled. There is experimental evidence that it is involved in the biological …	6.7295	1.62364	0	0	4.29304	1.98365	4.67759	5.95289	0.00326761	2.02326
FBtr0090014	5439	FBgn0032456	MRP	2L	12719071	The gene Multidrug-Resistance like Protein 1 is referred to in FlyBase by the symbol Dmel\MRP (CG6214, FBgn0032456). It is a protein_coding_gene from Drosophila melanogaster. Its sequence location is 2L:12719071..12744809. It has the cytological map location 33F3-33F4. There is experimental evidence that it has the molecular function</span>: ATPase activity, coupled to movement of substances; ATP…	7.18633	11.4422	5.85071	0	13.6683	11.5608	10.9141	13.3542	3.06233e-10	2.02202
FBtr0072523	7823	FBgn0000541	E(bx)	3L	234101	The gene Enhancer of bithorax is referred to in FlyBase by the symbol Dmel\E(bx) (CG32346, FBgn0000541). It is a protein_coding_gene from Drosophila melanogaster. Its sequence location is 3L:234101..246901. It has the cytological map location 61B2-61B3. There is experimental evidence that it has the molecular function</span>: ligand-dependent nuclear receptor binding. There is experimental eviden…	0	6.03	0	3.66613	4.3183	4.26967	4.63004	6.32206	7.85601e-06	2.01476
FBtr0301976	1731	FBgn0053096	CG33096	3R	20923364	This gene is referred to in FlyBase by the symbol Dmel\CG33096 (CG33096, FBgn0053096). It is a protein_coding_gene from Drosophila melanogaster. Its sequence location is 3R:20923364..20925507. It has the cytological map location 96B21. An electronic pipeline based on InterPro domains suggests that it has the molecular function</span>: hydrolase activity. The biological processes in which it is in…	4.51292	7.53792	3.56371	4.56823	12.2744	9.64793	6.97637	11.5514	0.00778506	2.00419
FBtr0077914	938	FBgn0021906	RFeSP	2L	1612686	The gene Rieske iron-sulfur protein is referred to in FlyBase by the symbol Dmel\RFeSP (CG7361, FBgn0021906). It is a protein_coding_gene from Drosophila melanogaster. Its sequence location is 2L:1612686..1614182. It has the cytological map location 22A3. Based on sequence similarity, it is predicted to have molecular function</span>: ubiquinol-cytochrome-c reductase activity. There is experiment…	30.2337	18.1934	18.6003	0	59.739	27.2281	24.6728	22.4744	6.31067e-05	2.00088
FBtr0113694	2601	FBgn0027341	Gfat1	3RHet	2470208	The gene Glutamine:fructose-6-phosphate aminotransferase 1 is referred to in FlyBase by the symbol Dmel\Gfat1 (CG12449, FBgn0027341). It is a protein_coding_gene from Drosophila melanogaster. Its sequence location is 3RHet:2470208..2481648. It has the cytological map location 81F. Based on sequence similarity, it is predicted to have molecular function</span>: glutamine-fructose-6-phosphate trans…	3.76018	4.63018	1.97632	0	7.05773	4.15311	4.64228	4.85997	0.0283495	1.99804
FBtr0077395	3406	FBgn0041150	hoe1	2L	4908745	The gene hoepel1 is referred to in FlyBase by the symbol Dmel\hoe1 (CG12787, FBgn0041150). It is a protein_coding_gene from Drosophila melanogaster. Its sequence location is 2L:4908745..4932296. It has the cytological map location 25B3. Based on sequence similarity, it is predicted to have molecular function</span>: transporter activity. Based on sequence similarity, it is predicted to be involve…	14.0677	6.48421	5.72759	0	11.3354	14.1353	18.3134	8.66228	1.36101e-06	1.99571
FBtr0078733	4175	FBgn0027951	MTA1-like	3R	1464809	The gene MTA1-like is referred to in FlyBase by the symbol Dmel\MTA1-like (CG2244, FBgn0027951). It is a protein_coding_gene from Drosophila melanogaster. Its sequence location is 3R:1464809..1474459. It has the cytological map location 83B7. An electronic pipeline based on InterPro domains suggests that it has the molecular function</span>: transcription factor activity; sequence-specific DNA bi…	8.19651	10.5779	0	0	6.70224	10.3552	13.976	6.31005	1.06652e-05	1.98861
FBtr0075988	3994	FBgn0036279	Ncc69	3L	12361746	The gene sodium chloride cotransporter 69 is referred to in FlyBase by the symbol Dmel\Ncc69 (CG4357, FBgn0036279). It is a protein_coding_gene from Drosophila melanogaster. Its sequence location is 3L:12361746..12384539. It has the cytological map location 69B3. Based on sequence similarity, it is predicted to have molecular function</span>: amino acid transmembrane transporter activity; sodium:…	0	4.77534	4.11222	7.42964	11.6077	4.91748	6.04635	9.74913	6.07559e-05	1.98077
FBtr0100467	6372	FBgn0005634	zip	2R	20878471	The gene zipper is referred to in FlyBase by the symbol Dmel\zip (CG15792, FBgn0005634). It is a protein_coding_gene from Drosophila melanogaster. Its sequence location is 2R:20878471..20899488. It has the cytological map location 60E12. There is experimental evidence that it has the molecular function</span>: myosin light chain binding. There is experimental evidence for 16 unique biological pro…	10.4304	4.41146	6.12145	4.03334	9.54316	13.5694	9.78984	16.5168	3.11681e-11	1.97703
FBtr0082989	3258	FBgn0260465	CG3563	3R	10567309	This gene is referred to in FlyBase by the symbol Dmel\CG3563 (CG3563, FBgn0260465). It is a protein_coding_gene from Drosophila melanogaster. Its sequence location is 3R:10567309..10619350. It has the cytological map location 88D2-88D3. Its molecular function is unknown. The biological processes in which it is involved are not known. 11 alleles are reported. No phenotypic data is available. It h…	3.29844	0	5.97731	3.64193	6.8157	3.31383	9.57194	5.81921	0.00254806	1.97553
FBtr0301003	1415	FBgn0036560	CG5895	3L	16028587	This gene is referred to in FlyBase by the symbol Dmel\CG5895 (CG5895, FBgn0036560). It is a protein_coding_gene from Drosophila melanogaster. Its sequence location is 3L:16028587..16030327. It has the cytological map location 72D1. An electronic pipeline based on InterPro domains suggests that it has the molecular function</span>: phosphoric diester hydrolase activity. An electronic pipeline bas…	0	9.22052	0	11.8903	14.3385	6.24258	10.6657	10.4185	0.0224845	1.97267
FBtr0080570	1706	FBgn0001961	Sop2	2L	13827932	The gene Suppressor of profilin 2 is referred to in FlyBase by the symbol Dmel\Sop2 (CG8978, FBgn0001961). It is a protein_coding_gene from Drosophila melanogaster. Its sequence location is 2L:13827932..13829739. It has the cytological map location 34D1. Based on sequence similarity, it is predicted to have molecular function</span>: actin binding. There is experimental evidence that it is involv…	22.3435	26.477	13.8414	0	37.9215	33.9805	30.0775	21.6121	1.13423e-07	1.97236
FBtr0303272	6346	FBgn0261802	CG42748	2L	22134351	This gene is referred to in FlyBase by the symbol Dmel\CG42748 (CG42748, FBgn0261802). It is a protein_coding_gene from Drosophila melanogaster. Its sequence location is 2L:22134351..22164838. It has the cytological map location 40F1. An electronic pipeline based on InterPro domains suggests that it has the molecular function</span>: zinc ion binding. The biological processes in which it is invol…	2.15599	2.37263	0	2.80551	4.10823	2.94082	5.70676	1.66476	0.00191067	1.96553
FBtr0081528	3259	FBgn0032940	Mio	2L	21286078	The gene Mlx interactor is referred to in FlyBase by the symbol Dmel\Mio (CG18362, FBgn0032940). It is a protein_coding_gene from Drosophila melanogaster. Its sequence location is 2L:21286078..21310032. It has the cytological map location 39C1-39C2. Based on sequence similarity, it is predicted to have molecular function</span>: transcription factor activity. Based on sequence similarity, it is p…	2.99873	2.77224	0	4.55367	2.95632	3.61548	3.08818	10.6345	0.0154953	1.96475
FBtr0100140	4061	FBgn0050372	CG30372	2R	4001791	This gene is referred to in FlyBase by the symbol Dmel\CG30372 (CG30372, FBgn0050372). It is a protein_coding_gene from Drosophila melanogaster. Its sequence location is 2R:4001791..4010357. It has the cytological map location 44B2. Based on sequence similarity, it is predicted to have molecular function</span>: ARF GTPase activator activity. Based on sequence similarity, it is predicted to be in…	5.53562	4.94375	3.54031	2.92031	14.2732	7.25726	5.94664	5.45045	7.0113e-05	1.94378
FBtr0299662	2621	FBgn0259178	5PtaseI	3R	20866149	The gene 5PtaseI is referred to in FlyBase by the symbol Dmel\5PtaseI (CG42283, FBgn0259178). It is a protein_coding_gene from Drosophila melanogaster. Its sequence location is 3R:20866149..20870857. It has the cytological map location 96B17-96B18. There is experimental evidence that it has the molecular function</span>: inositol-polyphosphate 5-phosphatase activity. There is experimental evidenc…	2.60766	1.14995	2.35259	5.66293	8.84931	3.37011	4.99079	5.62501	0.0248024	1.9396
FBtr0300263	3493	FBgn0011224	heph	3R	27676704	The gene hephaestus is referred to in FlyBase by the symbol Dmel\heph (CG31000, FBgn0011224). It is a protein_coding_gene from Drosophila melanogaster. Its sequence location is 3R:27676704..27819000. It has the cytological map location 100D3-100E1. There is experimental evidence that it has the molecular function</span>: mRNA 3'-UTR binding; translation repressor activity, nucleic acid binding. T…	0	11.2062	6.46189	1.97902	9.39641	13.5045	4.8978	10.2462	0.000118274	1.93642
FBtr0084509	3042	FBgn0039137	CG13604	3R	19814528	This gene is referred to in FlyBase by the symbol Dmel\CG13604 (CG13604, FBgn0039137). It is a protein_coding_gene from Drosophila melanogaster. Its sequence location is 3R:19814528..19818638. It has the cytological map location 95D5. An electronic pipeline based on InterPro domains suggests that it has the molecular function</span>: catalytic activity. An electronic pipeline based on InterPro do…	4.50461	0	4.71359	0	3.16889	4.19796	5.2915	5.18861	0.030722	1.93591
FBtr0074338	2890	FBgn0030796	CG4829	X	16705733	This gene is referred to in FlyBase by the symbol Dmel\CG4829 (CG4829, FBgn0030796). It is a protein_coding_gene from Drosophila melanogaster. Its sequence location is X:16705733..16720529. It has the cytological map location 15A10-15A11. Based on sequence similarity, it is predicted to have molecular function</span>: protein-glutamine gamma-glutamyltransferase activity. The biological processes …	9.12791	13.8932	4.26829	8.21009	29.7449	11.5561	15.3184	12.0293	8.12476e-07	1.93379
FBtr0085494	3374	FBgn0051038	CG31038	3R	25702805	This gene is referred to in FlyBase by the symbol Dmel\CG31038 (CG31038, FBgn0051038). It is a protein_coding_gene from Drosophila melanogaster. Its sequence location is 3R:25702805..25728953. It has the cytological map location 99C5-99C6. Its molecular function is unknown. The biological processes in which it is involved are not known. 8 alleles are reported. No phenotypic data is available. It …	27.8086	0	13.6912	19.928	39.2061	16.3041	41.4479	21.2236	3.38765e-13	1.92388
FBtr0301763	4335	FBgn0002968	Nrg	X	8411406	The gene Neuroglian is referred to in FlyBase by the symbol Dmel\Nrg (CG1634, FBgn0002968). It is a protein_coding_gene from Drosophila melanogaster. Its sequence location is X:8411406..8446152. It has the cytological map location 7F2-7F4. There is experimental evidence that it has the molecular function</span>: calcium ion binding. There is experimental evidence for 13 unique biological process<…	20.5135	10.6526	15.3899	11.1748	38.3103	41.0268	17.8717	13.8507	2.62488e-16	1.92375
FBtr0273341	5315	FBgn0050460	CG30460	2R	12953476	This gene is referred to in FlyBase by the symbol Dmel\CG30460 (CG30460, FBgn0050460). It is a protein_coding_gene from Drosophila melanogaster. Its sequence location is 2R:12953476..12968762. It has the cytological map location 53F4-53F5. Its molecular function is unknown. The biological processes in which it is involved are not known. 7 alleles are reported. No phenotypic data is available. It …	2.57584	0.944759	1.9309	1.48768	5.45475	2.03165	1.89364	3.95953	0.012208	1.92236
FBtr0084795	2829	FBgn0039261	CG6422	3R	20859866	This gene is referred to in FlyBase by the symbol Dmel\CG6422 (CG6422, FBgn0039261). It is a protein_coding_gene from Drosophila melanogaster. Its sequence location is 3R:20859866..20864801. It has the cytological map location 96B17. Its molecular function is unknown. The biological processes in which it is involved are not known. 5 alleles are reported. No phenotypic data is available. It has 3 …	3.452	3.194	3.26779	5.59382	6.82307	4.16392	7.82409	10.7804	0.00509727	1.90819
FBtr0114366	2639	FBgn0260400	elav	X	410878	The gene embryonic lethal abnormal vision is referred to in FlyBase by the symbol Dmel\elav (CG4262, FBgn0260400). It is a protein_coding_gene from Drosophila melanogaster. Its sequence location is X:410878..417259. It has the cytological map location 1B7-1B8. There is experimental evidence that it has the molecular function</span>: RNA binding. There is experimental evidence that it is involved …	4.43973	4.18492	14.3689	0	7.30999	10.0511	13.343	13.1595	0.000398021	1.90765
FBtr0087890	7744	FBgn0022764	Sin3A	2R	8462745	The gene Sin3A is referred to in FlyBase by the symbol Dmel\Sin3A (CG8815, FBgn0022764). It is a protein_coding_gene from Drosophila melanogaster. Its sequence location is 2R:8462745..8480397. It has the cytological map location 49B5-49B7. There is experimental evidence that it has the molecular function</span>: transcription repressor activity. There is experimental evidence that it is involved …	2.77442	0	7.68219	4.85212	5.23405	7.35872	5.45701	11.0058	1.98954e-07	1.89793
FBtr0072584	1266	FBgn0035165	CG13887	3L	837856	This gene is referred to in FlyBase by the symbol Dmel\CG13887 (CG13887, FBgn0035165). It is a protein_coding_gene from Drosophila melanogaster. Its sequence location is 3L:837856..839747. It has the cytological map location 61D2. Its molecular function is unknown. An electronic pipeline based on InterPro domains suggests that it is involved in the biological process</span>: intracellular protein…	9.26348	15.0624	7.30024	0	11.4284	14.7443	24.632	9.16963	0.00758629	1.89635
FBtr0112872	4015	FBgn0013759	Caki	3R	17611484	The gene Calcium/calmodulin-dependent protein kinase is referred to in FlyBase by the symbol Dmel\Caki (CG6703, FBgn0013759). It is a protein_coding_gene from Drosophila melanogaster. Its sequence location is 3R:17611484..17648364. It has the cytological map location 93F10-93F12. There is experimental evidence that it has the molecular function</span>: calmodulin-dependent protein kinase activity…	0	8.50125	16.6114	17.7331	18.7542	13.2122	22.8032	26.4759	1.93846e-10	1.89623
FBtr0076630	5318	FBgn0052352	CG32352	3L	8571842	This gene is referred to in FlyBase by the symbol Dmel\CG32352 (CG32352, FBgn0052352). It is a protein_coding_gene from Drosophila melanogaster. Its sequence location is 3L:8571842..8589411. It has the cytological map location 66D7-66D8. Its molecular function is unknown. The biological processes in which it is involved are not known. 11 alleles are reported. No phenotypic data is available. It h…	7.7155	10.9482	9.45694	6.69224	18.6997	13.3013	13.622	20.3858	3.11681e-11	1.8961
FBtr0273199	7090	FBgn0053555	btsz	3R	10629811	The gene bitesize is referred to in FlyBase by the symbol Dmel\btsz (CG33555, FBgn0053555). It is a protein_coding_gene from Drosophila melanogaster. Its sequence location is 3R:10629811..10679626. It has the cytological map location 88D4-88D5. Based on sequence similarity, it is predicted to have molecular function</span>: transporter activity. There is experimental evidence that it is involved …	0	4.24682	3.90414	0	4.08509	2.90918	6.8105	1.63889	0.000902002	1.8947
FBtr0112673	8161	FBgn0085436	Not1	2R	5455019	The gene Not1 is referred to in FlyBase by the symbol Dmel\Not1 (CG34407, FBgn0085436). It is a protein_coding_gene from Drosophila melanogaster. Its sequence location is 2R:5455019..5465985. It has the cytological map location 45F4. Based on sequence similarity, it is predicted to have molecular function</span>: basal transcription repressor activity. There is experimental evidence that it is in…	19.0398	13.7765	8.17612	0	26.7381	17.3362	15.5338	17.8019	9.97858e-20	1.8884
FBtr0074010	3849	FBgn0026428	HDAC6	X	15226988	The gene HDAC6 is referred to in FlyBase by the symbol Dmel\HDAC6 (CG6170, FBgn0026428). It is a protein_coding_gene from Drosophila melanogaster. Its sequence location is X:15226988..15234394. It has the cytological map location 13B6. There is experimental evidence that it has the molecular function</span>: histone deacetylase activity. There is experimental evidence that it is involved in the b…	9.14407	5.47707	3.73656	3.33777	0	12.7649	14.3758	13.6689	4.93286e-05	1.88102
FBtr0301923	1495	FBgn0004169	up	X	13487610	The gene upheld is referred to in FlyBase by the symbol Dmel\up (CG7107, FBgn0004169). It is a protein_coding_gene from Drosophila melanogaster. Its sequence location is X:13487610..13496536. It has the cytological map location 12A7. There is experimental evidence that it has the molecular function</span>: calcium ion binding. There is experimental evidence that it is involved in the biological p…	16.334	18.8017	0	43.6632	30.3441	36.1455	43.7429	37.3217	5.59234e-07	1.87224
FBtr0086492	2989	FBgn0003435	sm	2R	15417414	The gene smooth is referred to in FlyBase by the symbol Dmel\sm (CG9218, FBgn0003435). It is a protein_coding_gene from Drosophila melanogaster. Its sequence location is 2R:15417414..15519007. It has the cytological map location 56D15-56E1. Based on sequence similarity, it is predicted to have molecular function</span>: mRNA binding. There is experimental evidence that it is involved in the biolo…	24.5218	17.8	23.3454	0	33.2695	10.8425	32.3139	46.4755	3.12629e-11	1.87158
FBtr0302209	6181	FBgn0039431	CG6490	3R	22296825	This gene is referred to in FlyBase by the symbol Dmel\CG6490 (CG6490, FBgn0039431). It is a protein_coding_gene from Drosophila melanogaster. Its sequence location is 3R:22296825..22360939. It has the cytological map location 97B4-97B9. Its molecular function is unknown. The biological processes in which it is involved are not known. 6 alleles are reported. No phenotypic data is available. It ha…	0	1.62412	2.81881	1.75971	4.06378	1.74699	4.39426	1.36831	0.0103304	1.86587
FBtr0088622	2747	FBgn0033387	CG8008	2R	5045412	This gene is referred to in FlyBase by the symbol Dmel\CG8008 (CG8008, FBgn0033387). It is a protein_coding_gene from Drosophila melanogaster. Its sequence location is 2R:5045412..5048940. It has the cytological map location 45B1. Its molecular function is unknown. An electronic pipeline based on InterPro domains suggests that it is involved in the biological process</span>: transmembrane transpo…	5.69324	0	5.60224	6.4808	8.08198	8.22595	9.15627	7.66782	0.00484181	1.86374
FBtr0074150	2461	FBgn0030719	eIF5	X	15881194	The gene eIF5 is referred to in FlyBase by the symbol Dmel\eIF5 (CG9177, FBgn0030719). It is a protein_coding_gene from Drosophila melanogaster. Its sequence location is X:15881194..15886023. It has the cytological map location 14A5. Based on sequence similarity, it is predicted to have molecular function</span>: translation initiation factor activity. Based on sequence similarity, it is predicte…	5.15911	4.48753	0	13.6683	13.3416	5.58458	15.9425	8.56279	0.00191067	1.86226
FBtr0070093	2123	FBgn0023537	CG17896	X	384820	This gene is referred to in FlyBase by the symbol Dmel\CG17896 (CG17896, FBgn0023537). It is a protein_coding_gene from Drosophila melanogaster. Its sequence location is X:384820..387527. It has the cytological map location 1B5. Based on sequence similarity, it is predicted to have molecular function</span>: methylmalonate-semialdehyde dehydrogenase (acylating) activity. Based on sequence similar…	5.98306	7.56488	8.69415	0	15.4721	8.32771	6.63623	10.9089	0.00409997	1.85886
FBtr0077682	2182	FBgn0024947	NTPase	2L	2880704	The gene NTPase is referred to in FlyBase by the symbol Dmel\NTPase (CG3059, FBgn0024947). It is a protein_coding_gene from Drosophila melanogaster. Its sequence location is 2L:2880704..2885850. It has the cytological map location 23C1. There is experimental evidence that it has the molecular function</span>: guanosine-diphosphatase activity; uridine-diphosphatase activity. The biological process…	6.27201	6.44028	6.58097	0	6.18698	10.3577	10.1438	9.16772	0.00897341	1.85848
FBtr0301131	8545	FBgn0033504	CAP	2R	6156528	The gene CAP is referred to in FlyBase by the symbol Dmel\CAP (CG18408, FBgn0033504). It is a protein_coding_gene from Drosophila melanogaster. Its sequence location is 2R:6156528..6194529. It has the cytological map location 46F9-47A1. Based on sequence similarity, it is predicted to have molecular function</span>: vinculin binding. The biological processes in which it is involved are not known.…	5.48807	7.28354	3.96539	6.24826	15.8206	7.47292	7.18265	11.9491	5.12452e-11	1.84576
FBtr0112622	6966	FBgn0085412	CG34383	3R	9540945	This gene is referred to in FlyBase by the symbol Dmel\CG34383 (CG34383, FBgn0085412). It is a protein_coding_gene from Drosophila melanogaster. Its sequence location is 3R:9540945..9588535. It has the cytological map location 87F13. Its molecular function is unknown. The biological processes in which it is involved are not known. 10 alleles are reported. No phenotypic data is available. It has 5…	6.45524	2.30605	6.47937	0	9.98162	5.64099	4.91108	7.55569	3.89463e-06	1.84305
FBtr0074154	4188	FBgn0030716	CG9170	X	15872136	This gene is referred to in FlyBase by the symbol Dmel\CG9170 (CG9170, FBgn0030716). It is a protein_coding_gene from Drosophila melanogaster. Its sequence location is X:15872136..15876974. It has the cytological map location 14A4-14A5. An electronic pipeline based on InterPro domains suggests that it has the molecular function</span>: protein binding. The biological processes in which it is invo…	11.667	9.34826	8.08908	7.08148	19.827	9.14684	21.8608	15.8375	2.87856e-08	1.8425
FBtr0301357	2686	FBgn0004873	hts	2R	15284840	The gene hu li tai shao is referred to in FlyBase by the symbol Dmel\hts (CG9325, FBgn0004873). It is a protein_coding_gene from Drosophila melanogaster. Its sequence location is 2R:15284840..15312454. It has the cytological map location 56D3-56D5. Based on sequence similarity, it is predicted to have molecular function</span>: actin binding. There is experimental evidence that it is involved in …	14.9283	4.48558	8.40481	0	15.8186	16.0971	14.9826	4.32767	0.000208742	1.84142
FBtr0113252	3548	FBgn0038787	CG4360	3R	16149996	This gene is referred to in FlyBase by the symbol Dmel\CG4360 (CG4360, FBgn0038787). It is a protein_coding_gene from Drosophila melanogaster. Its sequence location is 3R:16149996..16153732. It has the cytological map location 92E2-92E3. An electronic pipeline based on InterPro domains suggests that it has the molecular function</span>: zinc ion binding; nucleic acid binding. The biological proce…	5.23242	5.09287	4.62968	4.45811	6.52633	8.86119	9.92481	10.3822	0.000543396	1.83869
FBtr0077175	2739	FBgn0052423	shep	3L	5153786	The gene alan shepard is referred to in FlyBase by the symbol Dmel\shep (CG32423, FBgn0052423). It is a protein_coding_gene from Drosophila melanogaster. Its sequence location is 3L:5153786..5271044. It has the cytological map location 64C8-64C11. Based on sequence similarity, it is predicted to have molecular function</span>: mRNA binding. There is experimental evidence that it is involved in th…	8.19794	34.8162	33.7149	0	25.02	24.0309	15.7968	76.0612	3.64811e-11	1.83645
FBtr0303125	42128	FBgn0261788	Ank2	3L	7648489	The gene Ankyrin 2 is referred to in FlyBase by the symbol Dmel\Ank2 (CG42734, FBgn0261788). It is a protein_coding_gene from Drosophila melanogaster. Its sequence location is 3L:7648489..7711439. It has the cytological map location 66A10. Based on sequence similarity, it is predicted to have molecular function</span>: structural constituent of cytoskeleton; cytoskeletal protein binding. There is…	3.20048	3.83642	4.04426	2.91012	9.02979	2.58846	5.25411	8.64517	1.4842e-30	1.82382
FBtr0076872	1416	FBgn0035772	Sh3beta	3L	7357900	The gene Sh3Î² is referred to in FlyBase by the symbol Dmel\Sh3Î² (CG8582, FBgn0035772). It is a protein_coding_gene from Drosophila melanogaster. Its sequence location is 3L:7357900..7362357. It has the cytological map location 65F7. Its molecular function is unknown. The biological processes in which it is involved are not known. 5 alleles are reported. No phenotypic data is available. It has 5…	12.42	10.6346	11.5997	12.5685	9.52697	20.8149	35.5224	20.079	0.000939783	1.81995
FBtr0076561	3185	FBgn0035938	orb2	3L	8935392	The gene orb2 is referred to in FlyBase by the symbol Dmel\orb2 (CG5735, FBgn0035938). It is a protein_coding_gene from Drosophila melanogaster. Its sequence location is 3L:8935392..8947550. It has the cytological map location 66E4-66E5. Based on sequence similarity, it is predicted to have molecular function</span>: mRNA binding. There is experimental evidence that it is involved in the biologic…	6.74983	6.30363	2.90585	7.45135	11.2155	3.38866	11.6878	16.1833	0.000547589	1.81436
FBtr0078299	1689	FBgn0037057	CG10512	3L	21196020	This gene is referred to in FlyBase by the symbol Dmel\CG10512 (CG10512, FBgn0037057). It is a protein_coding_gene from Drosophila melanogaster. Its sequence location is 3L:21196020..21201194. It has the cytological map location 78C2. An electronic pipeline based on InterPro domains suggests that it has the molecular function</span>: oxidoreductase activity. An electronic pipeline based on InterP…	14.4652	0	17.0069	15.8081	31.4515	18.0304	16.6805	19.3279	0.000245416	1.8081
FBtr0078913	1301	FBgn0037239	CG11739	3R	204386	This gene is referred to in FlyBase by the symbol Dmel\CG11739 (CG11739, FBgn0037239). It is a protein_coding_gene from Drosophila melanogaster. Its sequence location is 3R:204386..206932. It has the cytological map location 82A5. Based on sequence similarity, it is predicted to have molecular function</span>: tricarboxylate secondary active transmembrane transporter activity. An electronic pipel…	27.7931	12.3475	30.7572	15.9556	12.5919	49.093	56.4505	38.8426	7.08244e-06	1.80739
FBtr0084329	4267	FBgn0051151	wge	3R	18537264	The gene winged eye is referred to in FlyBase by the symbol Dmel\wge (CG31151, FBgn0051151). It is a protein_coding_gene from Drosophila melanogaster. Its sequence location is 3R:18537264..18546277. It has the cytological map location 94C2-94C3. An electronic pipeline based on InterPro domains suggests that it has the molecular function</span>: DNA binding. The biological processes in which it is…	0	3.05829	5.04442	2.54849	5.65779	3.45216	5.89436	4.19706	0.00907247	1.80274
FBtr0084928	3912	FBgn0051092	LpR2	3R	21524488	The gene LpR2 is referred to in FlyBase by the symbol Dmel\LpR2 (CG31092, FBgn0051092). It is a protein_coding_gene from Drosophila melanogaster. Its sequence location is 3R:21524488..21566187. It has the cytological map location 96E10-96F1. Based on sequence similarity, it is predicted to have molecular function</span>: low-density lipoprotein receptor activity. The biological processes in which…	5.99239	11.0335	8.65688	3.28349	20.2438	6.5269	20.8306	4.58613	4.3464e-06	1.80166
FBtr0081090	661	FBgn0261597	RpS26	2L	18442498	The gene Ribosomal protein S26 is referred to in FlyBase by the symbol Dmel\RpS26 (CG10305, FBgn0261597). It is a protein_coding_gene from Drosophila melanogaster. Its sequence location is 2L:18442498..18443237. It has the cytological map location 36F2-36F6. Based on sequence similarity, it is predicted to have molecular function</span>: structural constituent of ribosome. Based on sequence simil…	0	69.852	0	74.8165	86.1959	63.9139	59.3637	50.9929	5.10562e-05	1.80009
FBtr0100886	939	FBgn0013679	mt:ND1	dmel_mitochondrion_genome	11720	The gene mitochondrial NADH-ubiquinone oxidoreductase chain 1 is referred to in FlyBase by the symbol Dmel\mt:ND1 (CG34092, FBgn0013679). It is a protein_coding_gene from Drosophila melanogaster. Its sequence location is dmel_mitochondrion_genome:11720..12658. It is reported to have molecular function</span>: NADH dehydrogenase (ubiquinone) activity. An electronic pipeline based on InterPro domai…	0	0	444.797	223.231	162.424	316.002	275.368	446.146	2.02568e-30	1.79623
FBtr0082110	1145	FBgn0037715	CG9399	3R	5397633	This gene is referred to in FlyBase by the symbol Dmel\CG9399 (CG9399, FBgn0037715). It is a protein_coding_gene from Drosophila melanogaster. Its sequence location is 3R:5397633..5399927. It has the cytological map location 85D25. Its molecular function is unknown. The biological processes in which it is involved are not known. 4 alleles are reported. No phenotypic data is available. It has 3 an…	17.0755	13.1509	18.8098	0	28.679	22.3099	14.9405	22.0688	0.00331368	1.79455
FBtr0073825	5875	FBgn0261244	inaE	X	13677782	The gene inactivation no afterpotential E is referred to in FlyBase by the symbol Dmel\inaE (CG33174, FBgn0261244). It is a protein_coding_gene from Drosophila melanogaster. Its sequence location is X:13677782..13705526. It has the cytological map location 12C4-12C5. There is experimental evidence that it has the molecular function</span>: lipoprotein lipase activity. There is experimental eviden…	1.49571	0.854753	2.96655	1.85113	2.79215	2.67496	3.42503	3.93993	0.0186322	1.79015
FBtr0113732	2770	FBgn0003559	su(f)	XHet	69195	The gene suppressor of forked is referred to in FlyBase by the symbol Dmel\su(f) (CG17170, FBgn0003559). It is a protein_coding_gene from Drosophila melanogaster. Its sequence location is XHet:69195..80010. It has the cytological map location 20E. Its molecular function is unknown. Based on sequence similarity, it is predicted to be involved in the biological process</span>: mRNA cleavage. 50 all…	3.88152	3.62392	5.1809	0	6.6239	4.25401	7.62667	4.18802	0.0345743	1.78874
FBtr0300923	4621	FBgn0050122	CG30122	2R	14519833	This gene is referred to in FlyBase by the symbol Dmel\CG30122 (CG30122, FBgn0050122). It is a protein_coding_gene from Drosophila melanogaster. Its sequence location is 2R:14519833..14526773. It has the cytological map location 55E3. Based on sequence similarity, it is predicted to have molecular function</span>: mRNA binding. It is reported to be involved in the biological process</span>: nucle…	13.954	17.1617	23.9836	5.98889	31.9671	23.3875	35.4886	18.003	1.29012e-13	1.78179
FBtr0072648	3466	FBgn0024277	trio	3L	995982	The gene trio is referred to in FlyBase by the symbol Dmel\trio (CG18214, FBgn0024277). It is a protein_coding_gene from Drosophila melanogaster. Its sequence location is 3L:995982..1034875. It has the cytological map location 61E1-61E2. There is experimental evidence that it has the molecular function</span>: Rho guanyl-nucleotide exchange factor activity. There is experimental evidence that it …	6.7627	7.53073	12.7299	9.69891	11.1367	8.78435	23.5115	21.861	3.18821e-06	1.77804
FBtr0088639	15778	FBgn0011286	Rya-r44F	2R	4747896	The gene Ryanodine receptor 44F is referred to in FlyBase by the symbol Dmel\Rya-r44F (CG10844, FBgn0011286). It is a protein_coding_gene from Drosophila melanogaster. Its sequence location is 2R:4747896..4775602. It has the cytological map location 44F1-44F2. Based on sequence similarity, it is predicted to have molecular function</span>: ryanodine-sensitive calcium-release channel activity. The…	7.12365	7.37996	0	0	15.0575	2.61452	2.67851	5.40528	5.95613e-11	1.77567
FBtr0079314	2173	FBgn0031850	Tsp	2L	6686786	The gene Thrombospondin is referred to in FlyBase by the symbol Dmel\Tsp (CG11326, FBgn0031850). It is a protein_coding_gene from Drosophila melanogaster. Its sequence location is 2L:6686786..6709085. It has the cytological map location 26F7-27A1. There is experimental evidence that it has the molecular function</span>: heparin binding. There is experimental evidence that it is involved in the bi…	17.9889	12.9355	13.2276	12.2837	23.9896	24.4155	22.6877	28.5786	7.6089e-06	1.76611
FBtr0073749	2986	FBgn0010303	hep	X	12973240	The gene hemipterous is referred to in FlyBase by the symbol Dmel\hep (CG4353, FBgn0010303). It is a protein_coding_gene from Drosophila melanogaster. Its sequence location is X:12973240..12984466. It has the cytological map location 11D10. There is experimental evidence that it has the molecular function</span>: protein binding; protein kinase activity. There is experimental evidence for 22 uniq…	3.2668	8.7405	8.24795	7.28458	9.3719	8.55245	13.8143	16.561	0.000582358	1.75381
FBtr0290034	3640	FBgn0000289	cg	2R	10061175	The gene combgap is referred to in FlyBase by the symbol Dmel\cg (CG8367, FBgn0000289). It is a protein_coding_gene from Drosophila melanogaster. Its sequence location is 2R:10061175..10070345. It has the cytological map location 50E1. It is reported to have molecular function</span>: transcription factor activity. There is experimental evidence that it is involved in the biological process</span…	2.9527	2.48227	2.82014	2.71596	7.43313	2.15605	5.80412	3.76471	0.0398903	1.74623
FBtr0112888	6363	FBgn0016754	sba	3R	19719889	The gene six-banded is referred to in FlyBase by the symbol Dmel\sba (CG13598, FBgn0016754). It is a protein_coding_gene from Drosophila melanogaster. Its sequence location is 3R:19719889..19748695. It has the cytological map location 95C9-95C12. An electronic pipeline based on InterPro domains suggests that it has the molecular function</span>: DNA binding. The biological processes in which it i…	3.53265	4.25926	3.54766	0	4.09494	4.01383	6.16634	5.45892	0.00173781	1.74028
FBtr0299860	11842	FBgn0259240	Ten-a	X	12087914	The gene Tenascin accessory is referred to in FlyBase by the symbol Dmel\Ten-a (CG42338, FBgn0259240). It is a protein_coding_gene from Drosophila melanogaster. Its sequence location is X:12087914..12226216. It has the cytological map location 11A6-11A8. Its molecular function is unknown. There is experimental evidence that it is involved in the biological process</span>: periodic partitioning by…	0	0	6.92738	2.92242	2.77029	3.31823	7.30609	3.73475	2.22728e-05	1.73902
FBtr0290265	5628	FBgn0020503	CLIP-190	2L	17384739	The gene Cytoplasmic linker protein 190 is referred to in FlyBase by the symbol Dmel\CLIP-190 (CG5020, FBgn0020503). It is a protein_coding_gene from Drosophila melanogaster. Its sequence location is 2L:17384739..17409698. It has the cytological map location 36C7. There is experimental evidence that it has the molecular function</span>: actin binding; protein binding; microtubule binding. There i…	5.55543	4.10273	2.92096	8.43425	11.4953	9.77654	9.8322	5.43013	1.65382e-05	1.73862
FBtr0072951	5139	FBgn0011828	Pxn	3L	2601450	The gene Peroxidasin is referred to in FlyBase by the symbol Dmel\Pxn (CG12002, FBgn0011828). It is a protein_coding_gene from Drosophila melanogaster. Its sequence location is 3L:2601450..2630072. It has the cytological map location 62E7. Based on sequence similarity, it is predicted to have molecular function</span>: peroxidase activity. An electronic pipeline based on InterPro domains suggests…	12.9282	13.4785	12.1842	13.2752	25.7387	20.2656	24.0807	20.0771	1.45925e-11	1.73836
FBtr0113726	3644	FBgn0039944	CG17162	XHet	64549	This gene is referred to in FlyBase by the symbol Dmel\CG17162 (CG17162, FBgn0039944). It is a protein_coding_gene from Drosophila melanogaster. Its sequence location is XHet:64549..75553. It has the cytological map location 20E. Its molecular function is unknown. The biological processes in which it is involved are not known. 2 alleles are reported. No phenotypic data is available. It has 5 anno…	6.431	17.0792	0	22.2534	15.6279	11.3213	18.775	33.7839	3.64489e-07	1.73716
FBtr0085904	1508	FBgn0032961	CG1416	2L	21758002	This gene is referred to in FlyBase by the symbol Dmel\CG1416 (CG1416, FBgn0032961). It is a protein_coding_gene from Drosophila melanogaster. Its sequence location is 2L:21758002..21760915. It has the cytological map location 40A2. An electronic pipeline based on InterPro domains suggests that it has the molecular function</span>: ATPase activator activity; chaperone binding. An electronic pipel…	12.9713	8.65372	8.84619	0	12.1597	20.2059	10.0093	10.4833	0.0248918	1.73469
FBtr0088180	3676	FBgn0033609	fbl6	2R	7172653	This gene is referred to in FlyBase by the symbol Dmel\fbl6 (CG13213, FBgn0033609). It is a protein_coding_gene from Drosophila melanogaster. Its sequence location is 2R:7172653..7177253. It has the cytological map location 47E6-47F1. Its molecular function is unknown. The biological processes in which it is involved are not known. 7 alleles are reported. No phenotypic data is available. It has 3…	1.32469	5.46078	4.46443	1.61191	4.19841	2.40207	6.84201	8.86629	0.0212779	1.7345
FBtr0076319	5585	FBgn0036043	CG8177	3L	9756652	This gene is referred to in FlyBase by the symbol Dmel\CG8177 (CG8177, FBgn0036043). It is a protein_coding_gene from Drosophila melanogaster. Its sequence location is 3L:9756652..9779365. It has the cytological map location 67C7-67C8. Based on sequence similarity, it is predicted to have molecular function</span>: anion exchanger activity. An electronic pipeline based on InterPro domains suggest…	0	2.51673	5.32724	7.43804	4.31825	6.86095	4.14394	11.1113	0.000574685	1.72978
FBtr0081817	7042	FBgn0037541	CG2747	3R	3841932	This gene is referred to in FlyBase by the symbol Dmel\CG2747 (CG2747, FBgn0037541). It is a protein_coding_gene from Drosophila melanogaster. Its sequence location is 3R:3841932..3856505. It has the cytological map location 84E8-84E9. An electronic pipeline based on InterPro domains suggests that it has the molecular function</span>: binding. The biological processes in which it is involved are …	8.18629	7.84041	6.99682	7.01987	15.6304	8.78875	13.8586	13.6034	6.50659e-09	1.72687
FBtr0084775	1500	FBgn0046214	vig2	3R	20949095	The gene vig2 is referred to in FlyBase by the symbol Dmel\vig2 (CG11844, FBgn0046214). It is a protein_coding_gene from Drosophila melanogaster. Its sequence location is 3R:20949095..20951341. It has the cytological map location 96C1. Its molecular function is unknown. There is experimental evidence that it is involved in the biological process</span>: heterochromatin organization; histone H3-K9…	26.0617	23.4227	14.3769	13.1792	37.9772	25.5412	44.9375	24.5784	4.41249e-05	1.72681
FBtr0100397	2757	FBgn0039900	Syt7	4	299303	The gene Syt7 is referred to in FlyBase by the symbol Dmel\Syt7 (CG2381, FBgn0039900). It is a protein_coding_gene from Drosophila melanogaster. Its sequence location is 4:299303..327107. It has the cytological map location 102B3. It is reported to have molecular function</span>: calcium-dependent phospholipid binding. Based on sequence similarity, it is predicted to be involved in the biological…	4.60198	10.1948	9.30611	8.60686	5.59273	14.6113	18.2456	17.9395	0.000516782	1.72393
FBtr0301651	3093	FBgn0028671	Vha100-1	3R	24956772	The gene Vha100-1 is referred to in FlyBase by the symbol Dmel\Vha100-1 (CG1709, FBgn0028671). It is a protein_coding_gene from Drosophila melanogaster. Its sequence location is 3R:24956772..24963702. It has the cytological map location 98F12. There is experimental evidence that it has the molecular function</span>: calmodulin binding. An electronic pipeline based on InterPro domains suggests tha…	29.7196	8.76331	0	0	21.2293	16.518	15.2888	13.2797	3.67127e-05	1.72298
FBtr0114487	3856	FBgn0029663	CG10804	X	3370709	This gene is referred to in FlyBase by the symbol Dmel\CG10804 (CG10804, FBgn0029663). It is a protein_coding_gene from Drosophila melanogaster. Its sequence location is X:3370709..3376355. It has the cytological map location 3D4. Based on sequence similarity, it is predicted to have molecular function</span>: neurotransmitter:sodium symporter activity; neurotransmitter transporter activity. Base…	0	2.60362	5.31746	4.36033	6.5119	1.52507	5.74018	7.36451	0.0212779	1.72144
FBtr0079886	2260	FBgn0032170	CG4658	2L	9957287	This gene is referred to in FlyBase by the symbol Dmel\CG4658 (CG4658, FBgn0032170). It is a protein_coding_gene from Drosophila melanogaster. Its sequence location is 2L:9957287..9960170. It has the cytological map location 30F2. Its molecular function is unknown. The biological processes in which it is involved are not known. 3 alleles are reported. No phenotypic data is available. It has 3 ann…	0	11.5474	11.7983	5.2478	9.39206	13.9128	13.8003	12.1131	0.00629171	1.72131
FBtr0082433	4364	FBgn0037944	CG6923	3R	7570204	This gene is referred to in FlyBase by the symbol Dmel\CG6923 (CG6923, FBgn0037944). It is a protein_coding_gene from Drosophila melanogaster. Its sequence location is 3R:7570204..7575186. It has the cytological map location 86E17. An electronic pipeline based on InterPro domains suggests that it has the molecular function</span>: protein binding; zinc ion binding. The biological processes in whi…	4.47788	3.91068	5.40756	2.94415	11.0673	1.12207	6.22514	10.3655	0.00234727	1.71921
FBtr0082612	3698	FBgn0038016	MBD-R2	3R	8177865	The gene MBD-R2 is referred to in FlyBase by the symbol Dmel\MBD-R2 (CG10042, FBgn0038016). It is a protein_coding_gene from Drosophila melanogaster. Its sequence location is 3R:8177865..8182024. It has the cytological map location 87B7-87B8. An electronic pipeline based on InterPro domains suggests that it has the molecular function</span>: protein binding; DNA binding; zinc ion binding. The bio…	2.64003	3.529	1.94681	5.34946	4.69626	3.98317	8.97703	5.411	0.020893	1.7131
FBtr0301338	5150	FBgn0032006	Pvr	2L	8220980	The gene PDGF- and VEGF-receptor related is referred to in FlyBase by the symbol Dmel\Pvr (CG8222, FBgn0032006). It is a protein_coding_gene from Drosophila melanogaster. Its sequence location is 2L:8220980..8239875. It has the cytological map location 28F4-28F5. There is experimental evidence that it has the molecular function</span>: transmembrane receptor protein tyrosine kinase activity; prot…	4.74318	1.17018	0	11.5246	6.37189	6.10394	9.18163	8.17565	0.000644278	1.71046
FBtr0112580	4217	FBgn0085390	Dgk	2R	3723747	This gene is referred to in FlyBase by the symbol Dmel\Dgk (CG34361, FBgn0085390). It is a protein_coding_gene from Drosophila melanogaster. Its sequence location is 2R:3723747..3748575. It has the cytological map location 43E18. There is experimental evidence that it has the molecular function</span>: diacylglycerol kinase activity. There is experimental evidence that it is involved in the biolo…	3.47326	7.61681	5.11093	2.34283	8.01239	4.19109	9.78154	9.73243	0.00167526	1.7104
FBtr0301485	6270	FBgn0038975	Nrx-1	3R	18294258	The gene Neurexin 1 is referred to in FlyBase by the symbol Dmel\Nrx-1 (CG7050, FBgn0038975). It is a protein_coding_gene from Drosophila melanogaster. Its sequence location is 3R:18294258..18309680. It has the cytological map location 94A16-94B1. Its molecular function is unknown. There is experimental evidence that it is involved in the biological process</span>: synaptic transmission; synapse …	31.013	31.22	21.772	0	37.1087	21.9369	34.1789	50.363	7.6294e-21	1.70927
FBtr0077987	1982	FBgn0016926	Pino	2L	1114652	The gene Pinocchio is referred to in FlyBase by the symbol Dmel\Pino (CG4710, FBgn0016926). It is a protein_coding_gene from Drosophila melanogaster. Its sequence location is 2L:1114652..1128953. It has the cytological map location 21F1. Its molecular function is unknown. There is experimental evidence that it is involved in the biological process</span>: olfactory behavior; response to chemical …	17.2565	15.701	11.3975	12.4698	22.4036	21.3141	24.8736	28.1453	0.000109329	1.70237
FBtr0100852	2795	FBgn0086364	rdx	3R	9793674	The gene roadkill is referred to in FlyBase by the symbol Dmel\rdx (CG12537, FBgn0086364). It is a protein_coding_gene from Drosophila melanogaster. Its sequence location is 3R:9793674..9857777. It has the cytological map location 88A3-88A4. There is experimental evidence that it has the molecular function</span>: protein binding. There is experimental evidence that it is involved in the biologic…	5.2443	4.31017	3.67537	5.30658	3.4451	5.9736	10.798	11.2888	0.023673	1.69965
FBtr0301534	4199	FBgn0003218	rdgB	X	13656803	The gene retinal degeneration B is referred to in FlyBase by the symbol Dmel\rdgB (CG11111, FBgn0003218). It is a protein_coding_gene from Drosophila melanogaster. Its sequence location is X:13656803..13670782. It has the cytological map location 12C1-12C4. There is experimental evidence that it has the molecular function</span>: phosphatidylcholine transmembrane transporter activity; phosphatidy…	12.1036	7.41135	8.31106	4.23656	25.5326	12.6348	16.2929	0	1.10747e-05	1.69886
FBtr0088275	5351	FBgn0004399	psq	2R	6445409	The gene pipsqueak is referred to in FlyBase by the symbol Dmel\psq (CG2368, FBgn0004399). It is a protein_coding_gene from Drosophila melanogaster. Its sequence location is 2R:6445409..6503753. It has the cytological map location 47A13-47B1. It is reported to have molecular function</span>: DNA binding. There is experimental evidence that it is involved in the biological process</span>: olfactor…	0	4.12743	13.4128	1.66123	5.95106	3.48615	9.96488	13.172	0.000243929	1.69643
FBtr0075451	4155	FBgn0010280	Taf4	3L	16106323	The gene TBP-associated factor 4 is referred to in FlyBase by the symbol Dmel\Taf4 (CG5444, FBgn0010280). It is a protein_coding_gene from Drosophila melanogaster. Its sequence location is 3L:16106323..16114468. It has the cytological map location 72D7-72D8. There is experimental evidence that it has the molecular function</span>: general RNA polymerase II transcription factor activity. There is …	3.7605	4.59056	6.66664	4.04454	5.57246	5.9099	9.20127	11.6469	0.00224244	1.69605
FBtr0084390	6582	FBgn0039064	CG4467	3R	19053439	This gene is referred to in FlyBase by the symbol Dmel\CG4467 (CG4467, FBgn0039064). It is a protein_coding_gene from Drosophila melanogaster. Its sequence location is 3R:19053439..19074623. It has the cytological map location 94E7-94E8. Based on sequence similarity, it is predicted to have molecular function</span>: aminopeptidase activity. An electronic pipeline based on InterPro domains sugges…	10.2439	7.47335	4.68071	9.46393	12.4668	7.6113	13.4515	20.4656	4.12124e-08	1.69466
FBtr0112952	6213	FBgn0029834	CG5937	X	5934735	This gene is referred to in FlyBase by the symbol Dmel\CG5937 (CG5937, FBgn0029834). It is a protein_coding_gene from Drosophila melanogaster. Its sequence location is X:5934735..5942543. It has the cytological map location 5D2-5D3. An electronic pipeline based on InterPro domains suggests that it has the molecular function</span>: ARF guanyl-nucleotide exchange factor activity. An electronic pip…	8.80769	5.33219	7.43406	6.68347	9.32127	9.32926	13.6025	15.5845	8.37325e-07	1.69292
FBtr0075263	3735	FBgn0010352	Nc73EF	3L	16948605	The gene Neural conserved at 73EF is referred to in FlyBase by the symbol Dmel\Nc73EF (CG11661, FBgn0010352). It is a protein_coding_gene from Drosophila melanogaster. Its sequence location is 3L:16948605..16961180. It has the cytological map location 73E1. Based on sequence similarity, it is predicted to have molecular function</span>: oxoglutarate dehydrogenase (succinyl-transferring) activity.…	9.94084	10.4819	16.4801	0	16.2845	10.52	8.62102	27.0415	2.06706e-05	1.69274
FBtr0070710	1957	FBgn0028325	l(1)G0334	X	4596305	The gene lethal (1) G0334 is referred to in FlyBase by the symbol Dmel\l(1)G0334 (CG7010, FBgn0028325). It is a protein_coding_gene from Drosophila melanogaster. Its sequence location is X:4596305..4599156. It has the cytological map location 4C14. Based on sequence similarity, it is predicted to have molecular function</span>: pyruvate dehydrogenase (acetyl-transferring) activity. Based on seque…	18.9728	15.902	22.0234	12.1226	30.0924	26.6074	38.0427	22.0658	1.69851e-05	1.69236
FBtr0075232	3629	FBgn0027660	blot	3L	17389124	The gene bloated tubules is referred to in FlyBase by the symbol Dmel\blot (CG3897, FBgn0027660). It is a protein_coding_gene from Drosophila melanogaster. Its sequence location is 3L:17389124..17414612. It has the cytological map location 74B1-74B2. It is reported to have molecular function</span>: neurotransmitter transporter activity. It is reported to be involved in the biological process</sp…	5.65273	7.74508	3.9635	7.3567	12.7723	8.93327	13.0298	6.67979	0.0012363	1.6755
FBtr0083684	5283	FBgn0024329	Mekk1	3R	14558755	The gene Mekk1 is referred to in FlyBase by the symbol Dmel\Mekk1 (CG7717, FBgn0024329). It is a protein_coding_gene from Drosophila melanogaster. Its sequence location is 3R:14558755..14569280. It has the cytological map location 91C5. There is experimental evidence that it has the molecular function</span>: MAP kinase kinase kinase activity. There is experimental evidence that it is involved in…	4.62621	1.71059	2.52725	3.5561	6.76395	3.71811	6.47471	3.7903	0.0101521	1.67044
FBtr0300403	4165	FBgn0026147	CG16833	2L	10989305	This gene is referred to in FlyBase by the symbol Dmel\CG16833 (CG16833, FBgn0026147). It is a protein_coding_gene from Drosophila melanogaster. Its sequence location is 2L:10989305..10997700. It has the cytological map location 32C1. Based on sequence similarity, it is predicted to have molecular function</span>: tubulin-tyrosine ligase activity. An electronic pipeline based on InterPro domains …	2.10812	4.82013	5.17211	2.61009	0	2.59176	9.41984	12.3653	0.0174541	1.65712
FBtr0075775	4086	FBgn0052138	CG32138	3L	14046869	This gene is referred to in FlyBase by the symbol Dmel\CG32138 (CG32138, FBgn0052138). It is a protein_coding_gene from Drosophila melanogaster. Its sequence location is 3L:14046869..14063469. It has the cytological map location 70D1. Based on sequence similarity, it is predicted to have molecular function</span>: actin binding. An electronic pipeline based on InterPro domains suggests that it is…	7.65644	5.89614	5.52548	0	11.5831	4.80676	6.15638	9.01558	0.00394129	1.65435
FBtr0086113	1678	FBgn0000054	Adf1	2R	2549774	The gene Adh transcription factor 1 is referred to in FlyBase by the symbol Dmel\Adf1 (CG15845, FBgn0000054). It is a protein_coding_gene from Drosophila melanogaster. Its sequence location is 2R:2549774..2555592. It has the cytological map location 42C3. Based on sequence similarity, it is predicted to have molecular function</span>: general RNA polymerase II transcription factor activity. There…	11.0638	6.58186	12.2304	10.6059	10.9208	11.1199	22.1832	22.5709	0.0114705	1.64999
FBtr0301562	4864	FBgn0020251	sfl	3L	6488780	The gene sulfateless is referred to in FlyBase by the symbol Dmel\sfl (CG8339, FBgn0020251). It is a protein_coding_gene from Drosophila melanogaster. Its sequence location is 3L:6488780..6542333. It has the cytological map location 65B3-65B4. There is experimental evidence that it has the molecular function</span>: [heparan sulfate]-glucosamine N-sulfotransferase activity. There is experimental …	0	8.04877	3.80158	13.6233	12.9036	11.7164	8.89481	8.44444	0.000138694	1.64716
FBtr0086585	3012	FBgn0034420	CG10737	2R	15051652	This gene is referred to in FlyBase by the symbol Dmel\CG10737 (CG10737, FBgn0034420). It is a protein_coding_gene from Drosophila melanogaster. Its sequence location is 2R:15051652..15065728. It has the cytological map location 56C1. Based on sequence similarity, it is predicted to have molecular function</span>: diacylglycerol binding. An electronic pipeline based on InterPro domains suggests t…	10.0618	5.33295	7.49553	2.62329	6.40393	14.6823	16.366	4.55684	0.00555673	1.64654
FBtr0072505	1892	FBgn0027111	miple	3L	267764	The gene miple is referred to in FlyBase by the symbol Dmel\miple (CG1221, FBgn0027111). It is a protein_coding_gene from Drosophila melanogaster. Its sequence location is 3L:267764..270340. It has the cytological map location 61B3. There is experimental evidence that it has the molecular function</span>: heparin binding. The biological processes in which it is involved are not known. 6 alleles a…	0	15.3859	14.6423	14.6343	10.7045	11.4195	18.6121	32.7949	0.00476131	1.64637
FBtr0089066	2183	FBgn0016126	CaMKI	4	466120	The gene Calcium/calmodulin-dependent protein kinase I is referred to in FlyBase by the symbol Dmel\CaMKI (CG1495, FBgn0016126). It is a protein_coding_gene from Drosophila melanogaster. Its sequence location is 4:466120..474566. It has the cytological map location 102C1. Based on sequence similarity, it is predicted to have molecular function</span>: calmodulin-dependent protein kinase activity.…	8.94177	11.4979	44.6616	70.6642	46.8742	29.2497	58.532	88.7072	5.27092e-10	1.64521
FBtr0302902	4526	FBgn0003380	Sh	X	17823080	The gene Shaker is referred to in FlyBase by the symbol Dmel\Sh (CG12348, FBgn0003380). It is a protein_coding_gene from Drosophila melanogaster. Its sequence location is X:17823080..17957278. It has the cytological map location 16F3-16F6. There is experimental evidence that it has the molecular function</span>: voltage-gated cation channel activity. There is experimental evidence that it is invo…	4.31614	7.31884	8.61189	0	7.89133	3.036	4.89132	17.4242	0.00197811	1.64188
FBtr0089100	5012	FBgn0051992	gw	4	670575	The gene gawky is referred to in FlyBase by the symbol Dmel\gw (CG31992, FBgn0051992). It is a protein_coding_gene from Drosophila melanogaster. Its sequence location is 4:670575..682391. It has the cytological map location 102D2-102D3. An electronic pipeline based on InterPro domains suggests that it has the molecular function</span>: nucleotide binding; nucleic acid binding. There is experiment…	6.04004	17.0242	19.0402	4.33804	14.6368	20.3879	14.6545	26.4585	5.33197e-08	1.6394
FBtr0301190	2961	FBgn0038938	CG7084	3R	18124538	This gene is referred to in FlyBase by the symbol Dmel\CG7084 (CG7084, FBgn0038938). It is a protein_coding_gene from Drosophila melanogaster. Its sequence location is 3R:18124538..18130142. It has the cytological map location 94A4. Based on sequence similarity, it is predicted to have molecular function</span>: secondary active organic cation transmembrane transporter activity. An electronic pip…	9.90816	6.44125	0	5.00808	7.49604	8.95901	8.15522	10.3069	0.016155	1.63444
FBtr0299534	3551	FBgn0259110	mmd	X	15842400	The gene mind-meld is referred to in FlyBase by the symbol Dmel\mmd (CG42252, FBgn0259110). It is a protein_coding_gene from Drosophila melanogaster. Its sequence location is X:15842400..15866467. It has the cytological map location 14A1-14A3. Based on sequence similarity, it is predicted to have molecular function</span>: metalloendopeptidase activity. An electronic pipeline based on InterPro do…	3.2989	6.21895	4.62551	4.73312	0	5.53163	10.7657	14.5068	0.0164008	1.63188
FBtr0071600	5092	FBgn0034618	CG9485	2R	17200185	This gene is referred to in FlyBase by the symbol Dmel\CG9485 (CG9485, FBgn0034618). It is a protein_coding_gene from Drosophila melanogaster. Its sequence location is 2R:17200185..17207074. It has the cytological map location 57D11. Based on sequence similarity, it is predicted to have molecular function</span>: amylo-alpha-1,6-glucosidase activity; 4-alpha-glucanotransferase activity. An electr…	4.02896	2.76039	2.4219	7.38089	7.77453	9.07043	7.31063	2.90228	0.00389342	1.63076
FBtr0110776	4128	FBgn0003383	Shab	3L	2895214	The gene Shaker cognate b is referred to in FlyBase by the symbol Dmel\Shab (CG1066, FBgn0003383). It is a protein_coding_gene from Drosophila melanogaster. Its sequence location is 3L:2895214..2953445. It has the cytological map location 63A1-63A2. There is experimental evidence that it has the molecular function</span>: delayed rectifier potassium channel activity. There is experimental evidenc…	8.29052	4.3774	5.46885	0	8.65484	7.61638	4.63165	8.66829	0.00754648	1.63045
FBtr0073586	8420	FBgn0005563	cac	X	11827719	The gene cacophony is referred to in FlyBase by the symbol Dmel\cac (CG1522, FBgn0005563). It is a protein_coding_gene from Drosophila melanogaster. Its sequence location is X:11827719..11875209. It has the cytological map location 10F8-10F11. There is experimental evidence that it has the molecular function</span>: voltage-gated calcium channel activity. There is experimental evidence for 12 uni…	0	8.70346	21.4498	15.2659	8.36697	6.06603	29.6328	29.8744	4.24815e-12	1.62795
FBtr0086451	4724	FBgn0260934	par-1	2R	15343679	The gene par-1 is referred to in FlyBase by the symbol Dmel\par-1 (CG8201, FBgn0260934). It is a protein_coding_gene from Drosophila melanogaster. Its sequence location is 2R:15343679..15371978. It has the cytological map location 56D9-57D12. There is experimental evidence that it has the molecular function</span>: tau-protein kinase activity; protein kinase activity. There is experimental eviden…	0	20.1875	13.6905	38.7244	36.3801	28.4939	28.5392	24.5159	3.81221e-11	1.62431
FBtr0073035	5186	FBgn0035411	CG12734	3L	3178934	This gene is referred to in FlyBase by the symbol Dmel\CG12734 (CG12734, FBgn0035411). It is a protein_coding_gene from Drosophila melanogaster. Its sequence location is 3L:3178934..3185287. It has the cytological map location 63B9-63B10. Its molecular function is unknown. The biological processes in which it is involved are not known. 5 alleles are reported. No phenotypic data is available. It h…	0	9.48448	7.71767	8.58022	8.93393	9.09313	12.61	11.1641	0.000161762	1.62131
FBtr0300966	6384	FBgn0032821	CdGAPr	2L	19775110	The gene CdGAPr is referred to in FlyBase by the symbol Dmel\CdGAPr (CG10538, FBgn0032821). It is a protein_coding_gene from Drosophila melanogaster. Its sequence location is 2L:19775110..19791900. It has the cytological map location 38A3. Based on sequence similarity, it is predicted to have molecular function</span>: GTPase activator activity. There is experimental evidence that it is involved …	6.43146	0	3.69836	5.11158	9.07724	8.15813	3.94049	3.46814	0.00237556	1.61687
FBtr0301042	4625	FBgn0051368	CG31368	3R	7708517	This gene is referred to in FlyBase by the symbol Dmel\CG31368 (CG31368, FBgn0051368). It is a protein_coding_gene from Drosophila melanogaster. Its sequence location is 3R:7708517..7718104. It has the cytological map location 87A1. An electronic pipeline based on InterPro domains suggests that it has the molecular function</span>: ATP binding; ATP-dependent helicase activity; nucleic acid bindin…	4.22591	4.34083	5.76555	0	6.68085	4.03456	6.3085	6.14542	0.0155771	1.61658
FBtr0301737	399	FBgn0085195	CG34166	2L	14743253	This gene is referred to in FlyBase by the symbol Dmel\CG34166 (CG34166, FBgn0085195). It is a protein_coding_gene from Drosophila melanogaster. Its sequence location is 2L:14743253..14743859. It has the cytological map location 35B5. Its molecular function is unknown. The biological processes in which it is involved are not known. 2 alleles are reported. No phenotypic data is available. It has 2…	614.664	460.417	488.762	369.209	750.085	810.16	927.934	633.243	2.73748e-24	1.61476
FBtr0112798	5560	FBgn0000319	Chc	X	15722019	The gene Clathrin heavy chain is referred to in FlyBase by the symbol Dmel\Chc (CG9012, FBgn0000319). It is a protein_coding_gene from Drosophila melanogaster. Its sequence location is X:15722019..15729507. It has the cytological map location 13F5-13F7. An electronic pipeline based on InterPro domains suggests that it has the molecular function</span>: structural molecule activity; protein bindin…	17.4	20.5819	0	9.7798	8.85082	28.9836	20.4478	18.7451	2.48802e-08	1.61262
FBtr0089079	2400	FBgn0039911	CG1909	4	603737	This gene is referred to in FlyBase by the symbol Dmel\CG1909 (CG1909, FBgn0039911). It is a protein_coding_gene from Drosophila melanogaster. Its sequence location is 4:603737..609976. It has the cytological map location 102C6. An electronic pipeline based on InterPro domains suggests that it has the molecular function</span>: acetylcholine receptor binding; zinc ion binding. An electronic pipel…	16.6879	25.9325	28.6482	12.7681	24.5316	22.9219	40.6629	47.3589	1.93371e-06	1.6121
FBtr0070618	2215	FBgn0029687	Vap-33-1	X	3843009	The gene Vap-33-1 is referred to in FlyBase by the symbol Dmel\Vap-33-1 (CG5014, FBgn0029687). It is a protein_coding_gene from Drosophila melanogaster. Its sequence location is X:3843009..3848138. It has the cytological map location 3F9. An electronic pipeline based on InterPro domains suggests that it has the molecular function</span>: structural molecule activity. There is experimental evidenc…	0	19.4885	40.7649	34.8205	62.3438	23.5051	34.5216	32.7995	6.16676e-07	1.61106
FBtr0072932	4954	FBgn0035357	MEP-1	3L	2631720	This gene is referred to in FlyBase by the symbol Dmel\MEP-1 (CG1244, FBgn0035357). It is a protein_coding_gene from Drosophila melanogaster. Its sequence location is 3L:2631720..2641977. It has the cytological map location 62E8. There is experimental evidence that it has the molecular function</span>: ATPase activity, coupled. There is experimental evidence that it is involved in the biological …	2.16657	6.48371	7.45233	0	4.28372	4.55995	12.1838	4.89172	0.0096625	1.60963
FBtr0084291	1992	FBgn0003676	T-cp1	3R	18314807	The gene Tcp1-like is referred to in FlyBase by the symbol Dmel\T-cp1 (CG5374, FBgn0003676). It is a protein_coding_gene from Drosophila melanogaster. Its sequence location is 3R:18314807..18317153. It has the cytological map location 94B1. Based on sequence similarity, it is predicted to have molecular function</span>: unfolded protein binding. There is experimental evidence that it is involved …	0	14.6135	13.3929	14.3964	17.9323	16.2756	19.1925	14.8039	0.00451706	1.60849
FBtr0085299	2280	FBgn0001215	Hrb98DE	3R	24425529	The gene Heterogeneous nuclear ribonucleoprotein at 98DE is referred to in FlyBase by the symbol Dmel\Hrb98DE (CG9983, FBgn0001215). It is a protein_coding_gene from Drosophila melanogaster. Its sequence location is 3R:24425529..24431499. It has the cytological map location 98D6. There is experimental evidence that it has the molecular function</span>: sequence-specific DNA binding. There is expe…	26.581	11.0079	11.7087	9.97137	15.2353	16.3717	28.6822	34.6132	0.000252589	1.60121
FBtr0299758	4649	FBgn0259221	CG42321	2R	9302483	This gene is referred to in FlyBase by the symbol Dmel\CG42321 (CG42321, FBgn0259221). It is a protein_coding_gene from Drosophila melanogaster. Its sequence location is 2R:9302483..9326550. It has the cytological map location 50A8. Based on sequence similarity, it is predicted to have molecular function</span>: ATPase activity, coupled to transmembrane movement of ions, phosphorylative mechanism…	0	6.04509	0	7.02209	3.94268	1.68763	2.16513	13.1067	0.0464655	1.59913
FBtr0071297	4710	FBgn0030089	AP-1gamma	X	9002726	The gene AP-1Î³ is referred to in FlyBase by the symbol Dmel\AP-1Î³ (CG9113, FBgn0030089). It is a protein_coding_gene from Drosophila melanogaster. Its sequence location is X:9002726..9011773. It has the cytological map location 8C9-8C10. An electronic pipeline based on InterPro domains suggests that it has the molecular function</span>: protein binding; protein transporter activity. It is repor…	10.7918	6.82025	8.06132	0	17.8412	5.62988	6.83623	10.7282	0.000599487	1.59837
FBtr0301199	2526	FBgn0038652	CG7720	3R	14584958	This gene is referred to in FlyBase by the symbol Dmel\CG7720 (CG7720, FBgn0038652). It is a protein_coding_gene from Drosophila melanogaster. Its sequence location is 3R:14584958..14620876. It has the cytological map location 91C6-91D1. Based on sequence similarity, it is predicted to have molecular function</span>: sodium:iodide symporter activity. An electronic pipeline based on InterPro domai…	10.0647	0	5.28474	8.61346	3.81144	15.9541	7.17039	11.2485	0.0464655	1.59341
FBtr0073678	5421	FBgn0030412	tomosyn	X	12525653	The gene tomosyn is referred to in FlyBase by the symbol Dmel\tomosyn (CG17762, FBgn0030412). It is a protein_coding_gene from Drosophila melanogaster. Its sequence location is X:12525653..12547377. It has the cytological map location 11B6-11B7. Based on sequence similarity, it is predicted to have molecular function</span>: syntaxin-1 binding. Based on sequence similarity, it is predicted to be …	0	14.9991	14.0086	12.4028	16.3841	10.873	18.1881	20.3868	8.65053e-07	1.58974
FBtr0081236	1588	FBgn0032785	CG10026	2L	19454256	This gene is referred to in FlyBase by the symbol Dmel\CG10026 (CG10026, FBgn0032785). It is a protein_coding_gene from Drosophila melanogaster. Its sequence location is 2L:19454256..19457726. It has the cytological map location 37E1. Based on sequence similarity, it is predicted to have molecular function</span>: retinal binding; vitamin E binding. An electronic pipeline based on InterPro domain…	10.4564	12.643	13.5712	10.583	17.6273	14.8454	24.0743	18.5646	0.0136361	1.58954
FBtr0074107	1950	FBgn0001105	Gbeta13F	X	15754159	The gene G protein Î²-subunit 13F is referred to in FlyBase by the symbol Dmel\GÎ²13F (CG10545, FBgn0001105). It is a protein_coding_gene from Drosophila melanogaster. Its sequence location is X:15754159..15756919. It has the cytological map location 13F16. Based on sequence similarity, it is predicted to have molecular function</span>: GTPase activity. There is experimental evidence that it is i…	14.5336	14.9285	8.95336	8.61712	22.2831	8.55896	31.47	12.4306	0.00550659	1.58916
FBtr0299891	2241	FBgn0259243	Pka-R1	3L	20809205	The gene cAMP-dependent protein kinase R1 is referred to in FlyBase by the symbol Dmel\Pka-R1 (CG42341, FBgn0259243). It is a protein_coding_gene from Drosophila melanogaster. Its sequence location is 3L:20809205..20829148. It has the cytological map location 77E8-77F1. There is experimental evidence that it has the molecular function</span>: cAMP-dependent protein kinase regulator activity. Ther…	0	19.2573	8.24198	0	21.5625	9.64371	5.38933	7.05861	0.0330507	1.58747
FBtr0113100	4661	FBgn0034598	CG4266	2R	17049218	This gene is referred to in FlyBase by the symbol Dmel\CG4266 (CG4266, FBgn0034598). It is a protein_coding_gene from Drosophila melanogaster. Its sequence location is 2R:17049218..17056163. It has the cytological map location 57C6-57C7. Based on sequence similarity, it is predicted to have molecular function</span>: mRNA binding. Based on sequence similarity, it is predicted to be involved in th…	5.86763	7.75348	7.26761	9.12198	11.5985	6.32137	12.088	17.6087	0.000326444	1.58666
FBtr0301549	3646	FBgn0010575	sbb	2R	14166570	The gene scribbler is referred to in FlyBase by the symbol Dmel\sbb (CG5580, FBgn0010575). It is a protein_coding_gene from Drosophila melanogaster. Its sequence location is 2R:14166570..14244766. It has the cytological map location 55C2-55C4. There is experimental evidence that it has the molecular function</span>: transcription corepressor activity. There is experimental evidence that it is inv…	4.28485	6.88315	7.03675	5.96563	10.3273	6.19549	10.4859	11.2577	0.00669806	1.5832
FBtr0071266	877	FBgn0011586	e(r)	X	8798761	The gene enhancer of rudimentary is referred to in FlyBase by the symbol Dmel\e(r) (CG1871, FBgn0011586). It is a protein_coding_gene from Drosophila melanogaster. Its sequence location is X:8798761..8800277. It has the cytological map location 8B7. It is reported to have molecular function</span>: transcription regulator activity. It is reported to be involved in the biological process</span>: r…	30.0947	18.3154	35.0832	0	23.099	22.3967	45.8851	40.7958	0.0180572	1.58308
FBtr0075806	3273	FBgn0086708	stv	3L	13470653	The gene starvin is referred to in FlyBase by the symbol Dmel\stv (CG32130, FBgn0086708). It is a protein_coding_gene from Drosophila melanogaster. Its sequence location is 3L:13470653..13476621. It has the cytological map location 70B2. An electronic pipeline based on InterPro domains suggests that it has the molecular function</span>: protein binding; serine-type endopeptidase activity. An elec…	23.2901	3.68159	13.1731	20.5433	27.4339	24.6157	22.7476	21.2315	6.92989e-06	1.58233
FBtr0077626	3008	FBgn0031474	CG2991	2L	2857159	This gene is referred to in FlyBase by the symbol Dmel\CG2991 (CG2991, FBgn0031474). It is a protein_coding_gene from Drosophila melanogaster. Its sequence location is 2L:2857159..2868553. It has the cytological map location 23B6-23B7. An electronic pipeline based on InterPro domains suggests that it has the molecular function</span>: zinc ion binding. The biological processes in which it is invo…	15.5894	21.6921	14.3344	19.7221	29.8493	23.5163	30.4373	29.0476	3.21924e-06	1.58191
FBtr0070495	3845	FBgn0000376	crm	X	2628277	The gene cramped is referred to in FlyBase by the symbol Dmel\crm (CG2714, FBgn0000376). It is a protein_coding_gene from Drosophila melanogaster. Its sequence location is X:2628277..2632810. It has the cytological map location 3B3-3B4. There is experimental evidence that it has the molecular function</span>: DNA binding. There is experimental evidence that it is involved in the biological proces…	0	3.91625	5.06937	6.17377	7.03201	5.62103	4.44898	6.84296	0.0401306	1.57955
FBtr0089489	4286	FBgn0015567	alpha-Adaptin	2L	408022	The gene Î±-Adaptin is referred to in FlyBase by the symbol Dmel\Î±-Adaptin (CG4260, FBgn0015567). It is a protein_coding_gene from Drosophila melanogaster. Its sequence location is 2L:408022..414775. It has the cytological map location 21C2. An electronic pipeline based on InterPro domains suggests that it has the molecular function</span>: protein binding; protein transporter activity. There is…	7.75267	0	8.37857	7.84427	10.3622	6.64607	11.2673	9.57965	0.00364297	1.57887
FBtr0070651	4225	FBgn0004625	norpA	X	4216659	The gene no receptor potential A is referred to in FlyBase by the symbol Dmel\norpA (CG3620, FBgn0004625). It is a protein_coding_gene from Drosophila melanogaster. Its sequence location is X:4216659..4256487. It has the cytological map location 4B6-4C1. It is reported to have molecular function</span>: GTPase activator activity; phosphoinositide phospholipase C activity; phospholipase C activity…	61.9725	255.655	189.242	73.7132	305.062	272.553	265.278	73.762	1.84223e-71	1.57885
FBtr0086279	4026	FBgn0027529	CG8920	2R	16193796	This gene is referred to in FlyBase by the symbol Dmel\CG8920 (CG8920, FBgn0027529). It is a protein_coding_gene from Drosophila melanogaster. Its sequence location is 2R:16193796..16213478. It has the cytological map location 56F16. An electronic pipeline based on InterPro domains suggests that it has the molecular function</span>: nucleic acid binding. The biological processes in which it is in…	17.9659	13.9627	7.65082	0	20.1466	10.2476	18.4925	13.6001	0.000104527	1.57877
FBtr0082828	4078	FBgn0038181	CG9297	3R	9597320	This gene is referred to in FlyBase by the symbol Dmel\CG9297 (CG9297, FBgn0038181). It is a protein_coding_gene from Drosophila melanogaster. Its sequence location is 3R:9597320..9605037. It has the cytological map location 87F13. Based on sequence similarity, it is predicted to have molecular function</span>: calcium ion binding. Based on sequence similarity, it is predicted to be involved in t…	10.0612	15.2618	9.81807	12.6075	17.2807	27.9515	12.5833	17.5558	1.00175e-05	1.5785
FBtr0089510	3618	FBgn0002921	Atpalpha	3R	16774436	The gene Na pump Î± subunit is referred to in FlyBase by the symbol Dmel\AtpÎ± (CG5670, FBgn0002921). It is a protein_coding_gene from Drosophila melanogaster. Its sequence location is 3R:16774436..16801022. It has the cytological map location 93A4. There is experimental evidence that it has the molecular function</span>: sodium:potassium-exchanging ATPase activity; cation transmembrane transport…	37.2727	29.6881	0	30.3348	47.5013	38.5624	29.7556	37.5353	6.42685e-10	1.57608
FBtr0300993	3807	FBgn0052017	CG32017	4	1158454	This gene is referred to in FlyBase by the symbol Dmel\CG32017 (CG32017, FBgn0052017). It is a protein_coding_gene from Drosophila melanogaster. Its sequence location is 4:1158454..1167149. It has the cytological map location 102F8. Its molecular function is unknown. The biological processes in which it is involved are not known. 3 alleles are reported. No phenotypic data is available. It has 2 a…	63.3954	59.5929	53.6505	9.08697	50.7148	53.1637	78.7547	110.042	4.35387e-19	1.57585
FBtr0302579	7405	FBgn0053558	CG33558	2R	2813207	This gene is referred to in FlyBase by the symbol Dmel\CG33558 (CG33558, FBgn0053558). It is a protein_coding_gene from Drosophila melanogaster. Its sequence location is 2R:2813207..2859139. It has the cytological map location 42E1. Based on sequence similarity, it is predicted to have molecular function</span>: actin binding. Based on sequence similarity, it is predicted to be involved in the bi…	7.91969	7.04903	4.15918	0	7.03956	2.38624	10.1897	10.516	0.000358964	1.57526
FBtr0085744	3233	FBgn0002413	dco	3R	26880905	The gene discs overgrown is referred to in FlyBase by the symbol Dmel\dco (CG2048, FBgn0002413). It is a protein_coding_gene from Drosophila melanogaster. Its sequence location is 3R:26880905..26886931. It has the cytological map location 100B2. There is experimental evidence that it has the molecular function</span>: kinase activity. There is experimental evidence for 12 unique biological proces…	5.43881	4.3475	7.93313	5.19824	6.26592	5.77131	9.33602	14.6381	0.0228393	1.57134
FBtr0081218	2461	FBgn0032775	CG17544	2L	19390369	This gene is referred to in FlyBase by the symbol Dmel\CG17544 (CG17544, FBgn0032775). It is a protein_coding_gene from Drosophila melanogaster. Its sequence location is 2L:19390369..19398492. It has the cytological map location 37D4-37D5. Based on sequence similarity, it is predicted to have molecular function</span>: pristanoyl-CoA oxidase activity. An electronic pipeline based on InterPro doma…	4.3619	6.93464	11.2535	6.82903	10.5894	9.9792	17.1688	8.13717	0.0208365	1.56147
FBtr0084252	1980	FBgn0024832	AP-50	3R	18288153	The gene AP-50 is referred to in FlyBase by the symbol Dmel\AP-50 (CG7057, FBgn0024832). It is a protein_coding_gene from Drosophila melanogaster. Its sequence location is 3R:18288153..18290325. It has the cytological map location 94A15-94A16. An electronic pipeline based on InterPro domains suggests that it has the molecular function</span>: protein binding. There is experimental evidence that i…	6.90442	8.11233	20.1919	0	17.0707	15.3839	9.656	12.7647	0.021797	1.55857
FBtr0085376	3041	FBgn0028671	Vha100-1	3R	24956772	The gene Vha100-1 is referred to in FlyBase by the symbol Dmel\Vha100-1 (CG1709, FBgn0028671). It is a protein_coding_gene from Drosophila melanogaster. Its sequence location is 3R:24956772..24963702. It has the cytological map location 98F12. There is experimental evidence that it has the molecular function</span>: calmodulin binding. An electronic pipeline based on InterPro domains suggests tha…	5.13386	24.4274	23.6233	20.8087	43.1851	15.1814	19.1902	37.725	2.78625e-06	1.558
FBtr0301026	4896	FBgn0051302	CG31302	3R	11208720	This gene is referred to in FlyBase by the symbol Dmel\CG31302 (CG31302, FBgn0051302). It is a protein_coding_gene from Drosophila melanogaster. Its sequence location is 3R:11208720..11225733. It has the cytological map location 88F3-88F4. Its molecular function is unknown. The biological processes in which it is involved are not known. 4 alleles are reported. No phenotypic data is available. It …	8.78767	8.61041	0	0	7.29625	1.60224	10.8902	7.31002	0.012363	1.55723
FBtr0078762	5593	FBgn0037336	CG2519	3R	1365225	This gene is referred to in FlyBase by the symbol Dmel\CG2519 (CG2519, FBgn0037336). It is a protein_coding_gene from Drosophila melanogaster. Its sequence location is 3R:1365225..1373490. It has the cytological map location 83B1. Its molecular function is unknown. The biological processes in which it is involved are not known. 6 alleles are reported. No phenotypic data is available. It has 2 ann…	13.8009	17.0507	21.0997	0	17.0872	21.7835	23.0253	18.8233	8.26587e-08	1.55375
FBtr0085176	5281	FBgn0002441	l(3)mbt	3R	23091952	The gene lethal (3) malignant brain tumor is referred to in FlyBase by the symbol Dmel\l(3)mbt (CG5954, FBgn0002441). It is a protein_coding_gene from Drosophila melanogaster. Its sequence location is 3R:23091952..23098995. It has the cytological map location 97F1. There is experimental evidence that it has the molecular function</span>: protein binding. There is experimental evidence that it is …	5.36831	0	8.73504	0	2.37162	8.18843	9.1436	2.20051	0.0189776	1.55306
FBtr0112575	2816	FBgn0085388	IP3K2	X	13212685	The gene Inositol 1,4,5-triphosphate kinase 2 is referred to in FlyBase by the symbol Dmel\IP3K2 (CG34359, FBgn0085388). It is a protein_coding_gene from Drosophila melanogaster. Its sequence location is X:13212685..13223350. It has the cytological map location 11E11. There is experimental evidence that it has the molecular function</span>: calcium-dependent protein binding; calmodulin binding; i…	5.20254	4.63477	6.56025	7.37423	0	14.6593	11.7896	10.4651	0.0418425	1.55285
FBtr0300812	3311	FBgn0051374	sals	3R	7263269	The gene sarcomere length short is referred to in FlyBase by the symbol Dmel\sals (CG31374, FBgn0051374). It is a protein_coding_gene from Drosophila melanogaster. Its sequence location is 3R:7263269..7276872. It has the cytological map location 86E5-86E6. There is experimental evidence that it has the molecular function</span>: actin filament binding. There is experimental evidence that it is in…	5.01336	7.2766	9.60664	6.86768	12.2473	13.3548	7.29382	11.7638	0.00637573	1.55261
FBtr0086572	4681	FBgn0034412	abba	2R	14874846	The gene another B-box affiliate is referred to in FlyBase by the symbol Dmel\abba (CG15105, FBgn0034412). It is a protein_coding_gene from Drosophila melanogaster. Its sequence location is 2R:14874846..14896469. It has the cytological map location 56A2-56A3. An electronic pipeline based on InterPro domains suggests that it has the molecular function</span>: protein binding; zinc ion binding. The…	8.14335	2.35961	6.79603	5.06876	13.6184	9.65566	3.01018	8.32233	0.00480735	1.54716
FBtr0303399	8922	FBgn0031993	CG8486	2L	8163298	This gene is referred to in FlyBase by the symbol Dmel\CG8486 (CG8486, FBgn0031993). It is a protein_coding_gene from Drosophila melanogaster. Its sequence location is 2L:8163298..8190044. It has the cytological map location 28E9-28F1. Its molecular function is unknown. The biological processes in which it is involved are not known. 10 alleles are reported. No phenotypic data is available. It has…	2.51699	6.97564	6.09617	3.54562	12.2315	4.84441	2.48147	10.0262	9.41091e-05	1.54609
FBtr0078916	1364	FBgn0037239	CG11739	3R	204386	This gene is referred to in FlyBase by the symbol Dmel\CG11739 (CG11739, FBgn0037239). It is a protein_coding_gene from Drosophila melanogaster. Its sequence location is 3R:204386..206932. It has the cytological map location 82A5. Based on sequence similarity, it is predicted to have molecular function</span>: tricarboxylate secondary active transmembrane transporter activity. An electronic pipel…	0	16.1905	16.5488	18.8512	14.1444	19.4475	20.6533	25.456	0.0328859	1.54488
FBtr0087072	3963	FBgn0014870	Psi	2R	12750470	The gene P-element somatic inhibitor is referred to in FlyBase by the symbol Dmel\Psi (CG8912, FBgn0014870). It is a protein_coding_gene from Drosophila melanogaster. Its sequence location is 2R:12750470..12755218. It has the cytological map location 53D14. There is experimental evidence that it has the molecular function</span>: mRNA binding. There is experimental evidence that it is involved in…	9.11938	12.1589	13.7266	16.7167	20.2195	10.4098	26.1485	23.1076	2.30477e-05	1.54453
FBtr0071539	2737	FBgn0003748	Treh	2R	16961530	The gene Trehalase is referred to in FlyBase by the symbol Dmel\Treh (CG9364, FBgn0003748). It is a protein_coding_gene from Drosophila melanogaster. Its sequence location is 2R:16961530..16975734. It has the cytological map location 57B16-57B19. There is experimental evidence that it has the molecular function</span>: trehalase activity. Based on sequence similarity, it is predicted to be involv…	22.1322	31.9083	16.8794	18.0606	32.8029	14.7131	45.2132	44.2233	3.90481e-06	1.53913
FBtr0303223	12680	FBgn0024836	stan	2R	6561061	The gene starry night is referred to in FlyBase by the symbol Dmel\stan (CG11895, FBgn0024836). It is a protein_coding_gene from Drosophila melanogaster. Its sequence location is 2R:6561061..6608643. It has the cytological map location 47B4-47B7. There is experimental evidence that it has the molecular function</span>: receptor signaling protein activity. There is experimental evidence for 14 uni…	3.93042	4.27494	4.12734	0	4.41558	3.64133	4.99879	5.89318	0.000321184	1.53647
FBtr0083031	2110	FBgn0038294	Mf	3R	10996347	The gene Myofilin is referred to in FlyBase by the symbol Dmel\Mf (CG6803, FBgn0038294). It is a protein_coding_gene from Drosophila melanogaster. Its sequence location is 3R:10996347..11006143. It has the cytological map location 88E2. Its molecular function is unknown. It is reported to be involved in the biological process</span>: muscle thick filament assembly. 4 alleles are reported. No phen…	11.1171	10.942	12.1547	0	14.6432	13.0376	5.24737	19.4413	0.0358804	1.53066
FBtr0113337	3275	FBgn0041605	cpx	3R	105906	The gene complexin is referred to in FlyBase by the symbol Dmel\cpx (CG32490, FBgn0041605). It is a protein_coding_gene from Drosophila melanogaster. Its sequence location is 3R:105906..128309. It has the cytological map location 82A1-82A3. Based on sequence similarity, it is predicted to have molecular function</span>: neurotransmitter transporter activity. There is experimental evidence that it…	23.8619	54.5606	54.2175	58.8713	45.0968	44.9983	67.8933	134.658	1.85837e-14	1.52809
FBtr0085467	4990	FBgn0015129	DopR2	3R	25456026	The gene Dopamine receptor 2 is referred to in FlyBase by the symbol Dmel\DopR2 (CG18741, FBgn0015129). It is a protein_coding_gene from Drosophila melanogaster. Its sequence location is 3R:25456026..25485706. It has the cytological map location 99B5-99B6. There is experimental evidence that it has the molecular function</span>: dopamine D1 receptor activity. There is experimental evidence that i…	4.11114	4.22474	5.3467	3.76406	7.93392	4.13291	5.44426	9.06638	0.019309	1.52336
FBtr0302564	5587	FBgn0035507	CG1308	3L	4193993	This gene is referred to in FlyBase by the symbol Dmel\CG1308 (CG1308, FBgn0035507). It is a protein_coding_gene from Drosophila melanogaster. Its sequence location is 3L:4193993..4200926. It has the cytological map location 64A10. Its molecular function is unknown. The biological processes in which it is involved are not known. 4 alleles are reported. No phenotypic data is available. It has 3 an…	3.32064	7.7256	4.59366	4.24666	3.45134	7.73772	6.48318	12.6148	0.00613027	1.52299
FBtr0072104	1088	FBgn0034885	CG4019	2R	19495098	This gene is referred to in FlyBase by the symbol Dmel\CG4019 (CG4019, FBgn0034885). It is a protein_coding_gene from Drosophila melanogaster. Its sequence location is 2R:19495098..19502269. It has the cytological map location 59F4. Based on sequence similarity, it is predicted to have molecular function</span>: water channel activity; channel activity. There is experimental evidence that it is i…	47.6046	66.4271	29.2528	0	70.1127	57.7963	36.0675	54.187	0.000552385	1.52259
FBtr0089947	2781	FBgn0250785	vari	2L	20788659	The gene varicose is referred to in FlyBase by the symbol Dmel\vari (CG9326, FBgn0250785). It is a protein_coding_gene from Drosophila melanogaster. Its sequence location is 2L:20788659..20797040. It has the cytological map location 39D3-40B1. Based on sequence similarity, it is predicted to have molecular function</span>: guanylate kinase activity. There is experimental evidence that it is invol…	6.32335	10.4669	8.48497	0	9.02404	4.58846	12.2998	12.4848	0.0475467	1.51916
FBtr0300605	5438	FBgn0022085	ssp4	2R	13406523	The gene short spindle 4 is referred to in FlyBase by the symbol Dmel\ssp4 (CG33130, FBgn0022085). It is a protein_coding_gene from Drosophila melanogaster. Its sequence location is 2R:13406523..13422942. It has the cytological map location 54C1-54C3. Based on sequence similarity, it is predicted to have molecular function</span>: microtubule binding. There is experimental evidence that it is inv…	9.16429	7.75325	3.58975	9.81885	15.804	7.22529	12.7659	10.2621	0.000328146	1.51873
FBtr0303275	4450	FBgn0261802	CG42748	2L	22134351	This gene is referred to in FlyBase by the symbol Dmel\CG42748 (CG42748, FBgn0261802). It is a protein_coding_gene from Drosophila melanogaster. Its sequence location is 2L:22134351..22164838. It has the cytological map location 40F1. An electronic pipeline based on InterPro domains suggests that it has the molecular function</span>: zinc ion binding. The biological processes in which it is invol…	7.24431	6.76786	4.61685	14.4447	17.5775	4.63335	18.7646	9.23116	0.000767962	1.51802
FBtr0082065	4363	FBgn0037702	CG8176	3R	5341758	This gene is referred to in FlyBase by the symbol Dmel\CG8176 (CG8176, FBgn0037702). It is a protein_coding_gene from Drosophila melanogaster. Its sequence location is 3R:5341758..5352964. It has the cytological map location 85D19. An electronic pipeline based on InterPro domains suggests that it has the molecular function</span>: protein binding. An electronic pipeline based on InterPro domains …	6.49456	3.91189	8.46574	4.98473	5.5273	11.0356	14.5266	5.07465	0.00926819	1.51588
FBtr0071785	1986	FBgn0034709	CG3074	2R	18077326	This gene is referred to in FlyBase by the symbol Dmel\CG3074 (CG3074, FBgn0034709). It is a protein_coding_gene from Drosophila melanogaster. Its sequence location is 2R:18077326..18090178. It has the cytological map location 58C7-58D1. Based on sequence similarity, it is predicted to have molecular function</span>: cysteine-type endopeptidase activity. An electronic pipeline based on InterPro d…	7.86756	10.6148	7.75703	13.4442	21.3991	11.3752	17.7304	9.55566	0.0333385	1.51349
FBtr0089634	2282	FBgn0031883	CG11266	2L	7032713	This gene is referred to in FlyBase by the symbol Dmel\CG11266 (CG11266, FBgn0031883). It is a protein_coding_gene from Drosophila melanogaster. Its sequence location is 2L:7032713..7037620. It has the cytological map location 27D5. Based on sequence similarity, it is predicted to have molecular function</span>: mRNA binding. There is experimental evidence that it is involved in the biological pr…	8.55686	14.517	22.9302	13.8637	30.4679	17.6499	21.6039	20.7632	0.00142093	1.51142
FBtr0301479	7433	FBgn0027948	msps	3R	11876545	The gene mini spindles is referred to in FlyBase by the symbol Dmel\msps (CG5000, FBgn0027948). It is a protein_coding_gene from Drosophila melanogaster. Its sequence location is 3R:11876545..11886397. It has the cytological map location 89B1-89B2. There is experimental evidence that it has the molecular function</span>: protein binding. There is experimental evidence that it is involved in the b…	8.54247	23.7688	0	19.8208	21.9513	19.2988	13.5361	23.9325	9.23274e-09	1.50991
FBtr0070724	6073	FBgn0004368	Ptp4E	X	4833165	The gene Protein tyrosine phosphatase 4E is referred to in FlyBase by the symbol Dmel\Ptp4E (CG6899, FBgn0004368). It is a protein_coding_gene from Drosophila melanogaster. Its sequence location is X:4833165..4849458. It has the cytological map location 4D7. Based on sequence similarity, it is predicted to have molecular function</span>: transmembrane receptor protein tyrosine phosphatase activit…	6.59694	7.27291	8.78515	0	13.3584	5.98471	9.2774	5.55169	0.00147861	1.50837
FBtr0074963	4384	FBgn0036896	wnd	3L	19617506	The gene wallenda is referred to in FlyBase by the symbol Dmel\wnd (CG8789, FBgn0036896). It is a protein_coding_gene from Drosophila melanogaster. Its sequence location is 3L:19617506..19628882. It has the cytological map location 76B9. Based on sequence similarity, it is predicted to have molecular function</span>: protein serine/threonine kinase activity. It is reported to be involved in the b…	6.68281	9.6175	16.151	13.081	11.6675	14.7907	20.8837	21.1272	0.000108888	1.50375
FBtr0082768	2572	FBgn0038143	CG9813	3R	9198821	This gene is referred to in FlyBase by the symbol Dmel\CG9813 (CG9813, FBgn0038143). It is a protein_coding_gene from Drosophila melanogaster. Its sequence location is 3R:9198821..9205494. It has the cytological map location 87E8. An electronic pipeline based on InterPro domains suggests that it has the molecular function</span>: ATP binding. The biological processes in which it is involved are n…	82.0562	23.4195	56.2722	128.4	139.642	89.3885	111.485	95.7787	2.85373e-16	1.5037
FBtr0090022	5439	FBgn0032456	MRP	2L	12719071	The gene Multidrug-Resistance like Protein 1 is referred to in FlyBase by the symbol Dmel\MRP (CG6214, FBgn0032456). It is a protein_coding_gene from Drosophila melanogaster. Its sequence location is 2L:12719071..12744809. It has the cytological map location 33F3-33F4. There is experimental evidence that it has the molecular function</span>: ATPase activity, coupled to movement of substances; ATP…	9.88549	4.06074	7.35734	0	7.09863	9.57494	7.58435	7.74305	0.00626894	1.50214
FBtr0300743	2394	FBgn0037655	CG11984	3R	4836004	This gene is referred to in FlyBase by the symbol Dmel\CG11984 (CG11984, FBgn0037655). It is a protein_coding_gene from Drosophila melanogaster. Its sequence location is 3R:4836004..4840631. It has the cytological map location 85C2. Based on sequence similarity, it is predicted to have molecular function</span>: potassium channel regulator activity. The biological processes in which it is involve…	3.25752	7.129	12.4277	12.3923	10.0761	17.2402	11.3478	14.0708	0.0292768	1.49787
FBtr0301403	2148	FBgn0004838	Hrb27C	2L	6920693	The gene Heterogeneous nuclear ribonucleoprotein at 27C is referred to in FlyBase by the symbol Dmel\Hrb27C (CG10377, FBgn0004838). It is a protein_coding_gene from Drosophila melanogaster. Its sequence location is 2L:6920693..6926046. It has the cytological map location 27C4. There is experimental evidence that it has the molecular function</span>: protein binding; mRNA 3'-UTR binding; single-st…	34.1252	22.8998	26.2771	0	14.82	40.7135	30.4458	38.7091	0.000404226	1.49682
FBtr0078037	2420	FBgn0020304	drongo	2L	833584	The gene drongo is referred to in FlyBase by the symbol Dmel\drongo (CG3365, FBgn0020304). It is a protein_coding_gene from Drosophila melanogaster. Its sequence location is 2L:833584..851096. It has the cytological map location 21E2. An electronic pipeline based on InterPro domains suggests that it has the molecular function</span>: ARF GTPase activator activity; zinc ion binding. An electronic …	10.0905	14.5183	8.91157	15.5268	23.5427	17.4572	24.9436	7.41254	0.0070572	1.49562
FBtr0273450	3264	FBgn0053179	beat-IIIb	2L	16973091	The gene beat-IIIb is referred to in FlyBase by the symbol Dmel\beat-IIIb (CG33179, FBgn0053179). It is a protein_coding_gene from Drosophila melanogaster. Its sequence location is 2L:16973091..16993999. It has the cytological map location 36B5-36B6. Its molecular function is unknown. The biological processes in which it is involved are not known. 3 alleles are reported. No phenotypic data is ava…	12.2744	14.1469	0	15.1479	12.1231	11.4364	15.7205	22.8879	0.00403851	1.49531
FBtr0078747	1955	FBgn0250753	exba	3R	1421086	The gene extra bases is referred to in FlyBase by the symbol Dmel\exba (CG2922, FBgn0250753). It is a protein_coding_gene from Drosophila melanogaster. Its sequence location is 3R:1421086..1426891. It has the cytological map location 83B4. There is experimental evidence that it has the molecular function</span>: protein binding; ribosome binding; translation initiation factor binding. There is ex…	0	10.7839	24.1367	21.245	18.2672	21.6104	13.8967	30.1379	0.0117505	1.49402
FBtr0302180	9090	FBgn0039883	RhoGAP100F	3R	27638797	The gene RhoGAP100F is referred to in FlyBase by the symbol Dmel\RhoGAP100F (CG1976, FBgn0039883). It is a protein_coding_gene from Drosophila melanogaster. Its sequence location is 3R:27638797..27670966. It has the cytological map location 100D2-100D3. Based on sequence similarity, it is predicted to have molecular function</span>: GTPase activator activity. An electronic pipeline based on Inter…	7.09716	5.30071	0	3.37151	3.71513	5.72852	8.41149	5.67534	0.00272697	1.49196
FBtr0070380	4107	FBgn0000382	csw	X	1988269	The gene corkscrew is referred to in FlyBase by the symbol Dmel\csw (CG3954, FBgn0000382). It is a protein_coding_gene from Drosophila melanogaster. Its sequence location is X:1988269..2007698. It has the cytological map location 2D1-2D2. There is experimental evidence that it has the molecular function</span>: protein tyrosine phosphatase activity; protein binding. There is experimental evidence…	23.3136	27.8644	28.2391	17.8135	43.4906	23.4425	38.9507	38.9595	1.66696e-08	1.48969
FBtr0114549	1831	FBgn0001248	Idh	3L	8349503	The gene Isocitrate dehydrogenase is referred to in FlyBase by the symbol Dmel\Idh (CG7176, FBgn0001248). It is a protein_coding_gene from Drosophila melanogaster. Its sequence location is 3L:8349503..8354628. It has the cytological map location 66C8. There is experimental evidence that it has the molecular function</span>: isocitrate dehydrogenase (NADP+) activity. Based on sequence similarity, …	29.886	29.0571	0	38.8844	27.9379	49.3728	38.4639	29.9059	0.000586186	1.48899
FBtr0078710	2781	FBgn0037357	sec23	3R	1474787	The gene sec23 is referred to in FlyBase by the symbol Dmel\sec23 (CG1250, FBgn0037357). It is a protein_coding_gene from Drosophila melanogaster. Its sequence location is 3R:1474787..1478354. It has the cytological map location 83B7-83B8. Based on sequence similarity, it is predicted to have molecular function</span>: GTPase activator activity. There is experimental evidence that it is involved …	13.7018	10.8295	14.7621	13.5098	14.2277	11.6551	14.1104	38.5813	0.00304875	1.48806
FBtr0081209	1420	FBgn0032783	CG10237	2L	19435844	This gene is referred to in FlyBase by the symbol Dmel\CG10237 (CG10237, FBgn0032783). It is a protein_coding_gene from Drosophila melanogaster. Its sequence location is 2L:19435844..19441278. It has the cytological map location 37E1. Based on sequence similarity, it is predicted to have molecular function</span>: retinal binding; vitamin E binding. An electronic pipeline based on InterPro domain…	14.4455	17.6735	11.5736	22.2843	19.7083	30.4482	24.0903	23.7273	0.0297757	1.48498
FBtr0074718	2987	FBgn0027621	Pfrx	X	19389538	The gene 6-phosphofructo-2-kinase is referred to in FlyBase by the symbol Dmel\Pfrx (CG3400, FBgn0027621). It is a protein_coding_gene from Drosophila melanogaster. Its sequence location is X:19389538..19403390. It has the cytological map location 18C8. Based on sequence similarity, it is predicted to have molecular function</span>: fructose-2,6-bisphosphate 2-phosphatase activity; 6-phosphofruct…	15.0433	12.7716	26.4556	28.4686	56.5782	28.2874	25.5996	12.3496	1.52344e-05	1.48436
FBtr0089710	2199	FBgn0043070	MESK2	2R	17389591	The gene Misexpression suppressor of KSR 2 is referred to in FlyBase by the symbol Dmel\MESK2 (CG15669, FBgn0043070). It is a protein_coding_gene from Drosophila melanogaster. Its sequence location is 2R:17389591..17404747. It has the cytological map location 57E8-57E9. Its molecular function is unknown. The biological processes in which it is involved are not known. 25 alleles are reported. The …	16.4437	12.7823	0	21.1371	21.0755	17.4242	14.1845	22.0164	0.0121851	1.48299
FBtr0302442	1695	FBgn0029176	Ef1gamma	3R	25045888	The gene Ef1Î³ is referred to in FlyBase by the symbol Dmel\Ef1Î³ (CG11901, FBgn0029176). It is a protein_coding_gene from Drosophila melanogaster. Its sequence location is 3R:25045888..25047831. It has the cytological map location 99A1. Based on sequence similarity, it is predicted to have molecular function</span>: translation elongation factor activity. There is experimental evidence that it i…	56.4837	133.253	65.4046	78.1631	371.443	0	0	122.351	3.87045e-12	1.48152
FBtr0301094	2912	FBgn0031299	CG4629	2L	1083090	This gene is referred to in FlyBase by the symbol Dmel\CG4629 (CG4629, FBgn0031299). It is a protein_coding_gene from Drosophila melanogaster. Its sequence location is 2L:1083090..1102506. It has the cytological map location 21E4-21F1. Based on sequence similarity, it is predicted to have molecular function</span>: protein serine/threonine kinase activity. There is experimental evidence that it i…	13.0866	6.89541	15.5047	10.5247	30.184	15.8571	22.1114	0	0.00375856	1.4815
FBtr0301863	5251	FBgn0010473	tutl	2L	4283147	The gene turtle is referred to in FlyBase by the symbol Dmel\tutl (CG15427, FBgn0010473). It is a protein_coding_gene from Drosophila melanogaster. Its sequence location is 2L:4283147..4321233. It has the cytological map location 24E1. Its molecular function is unknown. There is experimental evidence that it is involved in the biological process</span>: regulation of dendrite morphogenesis; dendr…	13.2097	25.4255	15.4424	9.22489	22.7978	17.0258	16.67	37.0788	9.00192e-07	1.47818
FBtr0077645	4057	FBgn0025681	CG3558	2L	2992964	This gene is referred to in FlyBase by the symbol Dmel\CG3558 (CG3558, FBgn0025681). It is a protein_coding_gene from Drosophila melanogaster. Its sequence location is 2L:2992964..2998614. It has the cytological map location 23C4. Its molecular function is unknown. The biological processes in which it is involved are not known. 4 alleles are reported. No phenotypic data is available. It has 3 ann…	12.7665	9.15536	9.86706	6.82246	13.3248	13.077	16.8632	13.7539	0.00226404	1.47674
FBtr0089096	4802	FBgn0051992	gw	4	670575	The gene gawky is referred to in FlyBase by the symbol Dmel\gw (CG31992, FBgn0051992). It is a protein_coding_gene from Drosophila melanogaster. Its sequence location is 4:670575..682391. It has the cytological map location 102D2-102D3. An electronic pipeline based on InterPro domains suggests that it has the molecular function</span>: nucleotide binding; nucleic acid binding. There is experiment…	56.974	28.8493	69.0333	12.9694	61.9231	43.58	69.7694	72.3401	6.12549e-16	1.47541
FBtr0299772	3469	FBgn0259222	CG42322	3R	16565836	This gene is referred to in FlyBase by the symbol Dmel\CG42322 (CG42322, FBgn0259222). It is a protein_coding_gene from Drosophila melanogaster. Its sequence location is 3R:16565836..16582363. It has the cytological map location 92F12. Its molecular function is unknown. The biological processes in which it is involved are not known. 6 alleles are reported. No phenotypic data is available. It has …	0	13.8899	16.8597	14.2518	28.9552	9.62669	18.2716	9.41709	0.00154251	1.47263
FBtr0300939	3562	FBgn0051072	Lerp	3R	22668184	The gene lysosomal enzyme receptor protein is referred to in FlyBase by the symbol Dmel\Lerp (CG31072, FBgn0051072). It is a protein_coding_gene from Drosophila melanogaster. Its sequence location is 3R:22668184..22688843. It has the cytological map location 97D2-97D3. There is experimental evidence that it has the molecular function</span>: protein binding. There is experimental evidence that it…	24.9657	22.5454	8.64987	11.9341	23.8501	21.514	26.8332	28.0741	6.07559e-05	1.47252
FBtr0301915	5070	FBgn0020279	lig	2R	3955460	The gene lingerer is referred to in FlyBase by the symbol Dmel\lig (CG8715, FBgn0020279). It is a protein_coding_gene from Drosophila melanogaster. Its sequence location is 2R:3955460..3966320. It has the cytological map location 44A4. Its molecular function is unknown. There is experimental evidence that it is involved in the biological process</span>: copulation. 18 alleles are reported. The ph…	15.4169	19.2057	10.7321	15.2109	23.9936	21.123	19.8446	24.0847	3.29471e-06	1.47024
FBtr0074882	2413	FBgn0013799	Deaf1	3L	19811280	The gene Deformed epidermal autoregulatory factor-1 is referred to in FlyBase by the symbol Dmel\Deaf1 (CG8567, FBgn0013799). It is a protein_coding_gene from Drosophila melanogaster. Its sequence location is 3L:19811280..19822623. It has the cytological map location 76D1. There is experimental evidence that it has the molecular function</span>: transcription factor activity; sequence-specific DN…	12.9578	0	22.5295	11.8823	11.9959	8.54561	24.5988	24.4187	0.0161115	1.46839
FBtr0087007	2083	FBgn0010591	Sply	2R	12975939	The gene Sphingosine-1-phosphate lyase is referred to in FlyBase by the symbol Dmel\Sply (CG8946, FBgn0010591). It is a protein_coding_gene from Drosophila melanogaster. Its sequence location is 2R:12975939..12979462. It has the cytological map location 53F6-53F7. There is experimental evidence that it has the molecular function</span>: sphinganine-1-phosphate aldolase activity. There is experime…	12.1906	8.19412	28.0747	19.4618	29.6667	13.6734	28.0142	28.2978	0.00407958	1.46717
FBtr0079447	1448	FBgn0031914	CG5973	2L	7437506	This gene is referred to in FlyBase by the symbol Dmel\CG5973 (CG5973, FBgn0031914). It is a protein_coding_gene from Drosophila melanogaster. Its sequence location is 2L:7437506..7445269. It has the cytological map location 27F4. Based on sequence similarity, it is predicted to have molecular function</span>: retinal binding. An electronic pipeline based on InterPro domains suggests that it is i…	35.1022	21.4916	29.054	0	32.0025	36.6436	29.8781	26.9092	0.00980409	1.46452
FBtr0086890	4265	FBgn0016059	Sema-1b	2R	13560344	The gene Sema-1b is referred to in FlyBase by the symbol Dmel\Sema-1b (CG6446, FBgn0016059). It is a protein_coding_gene from Drosophila melanogaster. Its sequence location is 2R:13560344..13571000. It has the cytological map location 54D4-54D5. An electronic pipeline based on InterPro domains suggests that it has the molecular function</span>: receptor activity. There is experimental evidence th…	15.8083	18.8291	0	17.8515	13.8044	20.2727	16.985	25.6637	0.000191053	1.46162
FBtr0302018	6350	FBgn0015774	NetB	X	14581645	The gene Netrin-B is referred to in FlyBase by the symbol Dmel\NetB (CG10521, FBgn0015774). It is a protein_coding_gene from Drosophila melanogaster. Its sequence location is X:14581645..14643407. It has the cytological map location 12F2-12F3. An electronic pipeline based on InterPro domains suggests that it has the molecular function</span>: protein binding. There is experimental evidence that i…	4.92368	1.10716	3.71919	9.18901	1.97163	0	11.5653	14.0777	0.0231039	1.45808
FBtr0077706	2735	FBgn0031449	CG31689	2L	2730106	This gene is referred to in FlyBase by the symbol Dmel\CG31689 (CG31689, FBgn0031449). It is a protein_coding_gene from Drosophila melanogaster. Its sequence location is 2L:2730106..2739833. It has the cytological map location 23A3. Based on sequence similarity, it is predicted to have molecular function</span>: ATPase activity, coupled to transmembrane movement of substances; transporter activit…	12.8601	19.8191	6.01162	12.6523	15.5278	14.7266	21.7036	22.7041	0.00776896	1.45418
FBtr0301293	2476	FBgn0024807	DIP1	X	21495823	The gene DISCO Interacting Protein 1 is referred to in FlyBase by the symbol Dmel\DIP1 (CG17686, FBgn0024807). It is a protein_coding_gene from Drosophila melanogaster. Its sequence location is X:21495823..21501185. It has the cytological map location 20A4-20A5. There is experimental evidence that it has the molecular function</span>: double-stranded RNA binding; protein binding. The biological p…	19.336	15.0016	26.5239	12.776	34.7084	13.4869	24.7874	34.0054	0.00121346	1.4529
FBtr0078829	1736	FBgn0037298	CG2604	3R	1047347	This gene is referred to in FlyBase by the symbol Dmel\CG2604 (CG2604, FBgn0037298). It is a protein_coding_gene from Drosophila melanogaster. Its sequence location is 3R:1047347..1049197. It has the cytological map location 82F6. An electronic pipeline based on InterPro domains suggests that it has the molecular function</span>: binding; catalytic activity. An electronic pipeline based on InterP…	34.3325	27.1788	30.1559	37.0209	47.27	37.9169	82.2925	19.4294	0.000262094	1.45242
FBtr0089310	4314	FBgn0000721	for	2L	3622071	The gene foraging is referred to in FlyBase by the symbol Dmel\for (CG10033, FBgn0000721). It is a protein_coding_gene from Drosophila melanogaster. Its sequence location is 2L:3622071..3656951. It has the cytological map location 24A2-24A4. There is experimental evidence that it has the molecular function</span>: cGMP-dependent protein kinase activity. There is experimental evidence that it is i…	7.47661	3.49093	6.18518	4.35371	5.36706	7.05953	10.4942	8.2965	0.0466061	1.45153
FBtr0110941	5136	FBgn0028539	CG31731	2L	13784089	This gene is referred to in FlyBase by the symbol Dmel\CG31731 (CG31731, FBgn0028539). It is a protein_coding_gene from Drosophila melanogaster. Its sequence location is 2L:13784089..13790562. It has the cytological map location 34D1. Based on sequence similarity, it is predicted to have molecular function</span>: ATPase activity, coupled to transmembrane movement of substances; transporter activ…	5.51412	9.96818	11.1901	10.5882	14.2863	13.7737	12.7332	13.1189	0.000843166	1.44689
FBtr0074482	7587	FBgn0026375	RhoGAPp190	X	17533176	The gene RhoGAPp190 is referred to in FlyBase by the symbol Dmel\RhoGAPp190 (CG32555, FBgn0026375). It is a protein_coding_gene from Drosophila melanogaster. Its sequence location is X:17533176..17546585. It has the cytological map location 16B10. Based on sequence similarity, it is predicted to have molecular function</span>: Rho GTPase activator activity. There is experimental evidence that it …	10.4323	7.80652	6.22447	8.20989	8.14164	10.8778	7.42659	20.8041	0.000157594	1.44614
FBtr0075493	3386	FBgn0017453	Zn72D	3L	16099696	The gene Zn72D is referred to in FlyBase by the symbol Dmel\Zn72D (CG5215, FBgn0017453). It is a protein_coding_gene from Drosophila melanogaster. Its sequence location is 3L:16099696..16105488. It has the cytological map location 72D6-72D7. Based on sequence similarity, it is predicted to have molecular function</span>: mRNA binding. There is experimental evidence that it is involved in the biol…	15.2958	12.4519	12.1257	8.46643	17.9627	7.83071	22.2847	21.758	0.0038699	1.44469
FBtr0078048	5731	FBgn0004611	Plc21C	2L	305941	The gene Phospholipase C at 21C is referred to in FlyBase by the symbol Dmel\Plc21C (CG4574, FBgn0004611). It is a protein_coding_gene from Drosophila melanogaster. Its sequence location is 2L:305941..346549. It has the cytological map location 21B8-21C1. Based on sequence similarity, it is predicted to have molecular function</span>: phosphoinositide phospholipase C activity. There is experiment…	14.1502	14.013	16.4758	11.0406	20.0463	12.6849	22.2954	25.3452	9.29311e-06	1.44347
FBtr0088934	4324	FBgn0050497	CG30497	2R	3625273	This gene is referred to in FlyBase by the symbol Dmel\CG30497 (CG30497, FBgn0050497). It is a protein_coding_gene from Drosophila melanogaster. Its sequence location is 2R:3625273..3670119. It has the cytological map location 43E13-43E16. Its molecular function is unknown. The biological processes in which it is involved are not known. 40 alleles are reported. The phenotype of these alleles is a…	12.4295	16.9467	5.22639	5.25734	17.194	16.361	10.0059	13.8784	0.00270311	1.44103
FBtr0303013	3688	FBgn0261641	CG42724	3R	2187383	This gene is referred to in FlyBase by the symbol Dmel\CG42724 (CG42724, FBgn0261641). It is a protein_coding_gene from Drosophila melanogaster. Its sequence location is 3R:2187383..2194010. It has the cytological map location 83E4. Based on sequence similarity, it is predicted to have molecular function</span>: transcription factor activity. Based on sequence similarity, it is predicted to be in…	7.68263	6.80511	9.46033	6.16509	10.47	10.9227	15.5489	6.28856	0.0274553	1.43559
FBtr0114613	8826	FBgn0004198	ct	X	7503181	The gene cut is referred to in FlyBase by the symbol Dmel\ct (CG11387, FBgn0004198). It is a protein_coding_gene from Drosophila melanogaster. Its sequence location is X:7503181..7570056. It has the cytological map location 7B4-7B6. It is reported to have molecular function</span>: specific RNA polymerase II transcription factor activity; DNA binding. There is experimental evidence for 12 unique …	4.87007	4.8909	9.18464	4.59246	13.0201	2.89265	8.09363	9.7793	0.000642546	1.43536
FBtr0089151	2747	FBgn0039890	CG2316	4	204842	This gene is referred to in FlyBase by the symbol Dmel\CG2316 (CG2316, FBgn0039890). It is a protein_coding_gene from Drosophila melanogaster. Its sequence location is 4:204842..214448. It has the cytological map location 102A6. Based on sequence similarity, it is predicted to have molecular function</span>: ATPase activity, coupled to transmembrane movement of substances; transporter activity. A…	14.5826	29.2327	7.10605	6.11554	13.7	17.5243	19.4119	31.0261	0.00787403	1.43175
FBtr0114453	2592	FBgn0023023	CRMP	3R	1396830	The gene Collapsin Response Mediator Protein is referred to in FlyBase by the symbol Dmel\CRMP (CG1411, FBgn0023023). It is a protein_coding_gene from Drosophila melanogaster. Its sequence location is 3R:1396830..1404913. It has the cytological map location 83B2. Based on sequence similarity, it is predicted to have molecular function</span>: dihydropyrimidinase activity. There is experimental ev…	19.2367	14.3289	0	6.10072	10.7962	14.7834	11.6455	19.4844	0.0461692	1.4294
FBtr0301834	4033	FBgn0086778	gfA	X	19222594	The gene giant fibre A is referred to in FlyBase by the symbol Dmel\gfA (CG32538, FBgn0086778). It is a protein_coding_gene from Drosophila melanogaster. Its sequence location is X:19222594..19242477. It has the cytological map location 18C2-18C3. Based on sequence similarity, it is predicted to have molecular function</span>: nicotinic acetylcholine-activated cation-selective channel activity. T…	17.6861	16.9259	19.8488	8.57858	19.1484	12.4219	27.6906	30.7936	0.000218674	1.42854
FBtr0084020	4753	FBgn0025803	SNF4Agamma	3R	16966463	The gene SNF4/AMP-activated protein kinase gamma subunit is referred to in FlyBase by the symbol Dmel\SNF4AÎ³ (CG17299, FBgn0025803). It is a protein_coding_gene from Drosophila melanogaster. Its sequence location is 3R:16966463..17038409. It has the cytological map location 93C1-93C5. Based on sequence similarity, it is predicted to have molecular function</span>: AMP-activated protein kinase ac…	7.81453	6.12483	0	7.28179	7.92169	7.44148	7.40888	7.53131	0.0434672	1.42771
FBtr0071037	1820	FBgn0004646	ogre	X	6868049	The gene optic ganglion reduced is referred to in FlyBase by the symbol Dmel\ogre (CG3039, FBgn0004646). It is a protein_coding_gene from Drosophila melanogaster. Its sequence location is X:6868049..6875731. It has the cytological map location 6E4. Its molecular function is unknown. There is experimental evidence that it is involved in the biological process</span>: phototransduction. 15 alleles …	25.7719	28.6806	16.9236	12.491	41.3861	24.2901	21.0083	32.9668	0.00818736	1.42668
FBtr0085782	1970	FBgn0086704	stops	3R	26983878	The gene slow termination of phototransduction is referred to in FlyBase by the symbol Dmel\stops (CG31006, FBgn0086704). It is a protein_coding_gene from Drosophila melanogaster. Its sequence location is 3R:26983878..26994825. It has the cytological map location 100B4-100B5. Its molecular function is unknown. There is experimental evidence that it is involved in the biological process</span>: de…	23.8069	15.7976	20.3221	28.6097	35.287	31.4204	29.6219	29.9284	0.00393742	1.42606
FBtr0089637	2552	FBgn0031883	CG11266	2L	7032713	This gene is referred to in FlyBase by the symbol Dmel\CG11266 (CG11266, FBgn0031883). It is a protein_coding_gene from Drosophila melanogaster. Its sequence location is 2L:7032713..7037620. It has the cytological map location 27D5. Based on sequence similarity, it is predicted to have molecular function</span>: mRNA binding. There is experimental evidence that it is involved in the biological pr…	6.11964	9.0479	23.3121	8.90903	17.4017	12.7023	22.4708	14.855	0.0192173	1.42291
FBtr0112670	11419	FBgn0085434	NaCP60E	2R	20779163	The gene Na channel protein 60E is referred to in FlyBase by the symbol Dmel\NaCP60E (CG34405, FBgn0085434). It is a protein_coding_gene from Drosophila melanogaster. Its sequence location is 2R:20779163..20807788. It has the cytological map location 60E5. Based on sequence similarity, it is predicted to have molecular function</span>: voltage-gated sodium channel activity. There is experimental …	16.9425	15.0327	10.9667	10.6496	17.7544	12.3894	16.5645	29.4961	1.28208e-09	1.42195
FBtr0303296	3901	FBgn0004873	hts	2R	15284840	The gene hu li tai shao is referred to in FlyBase by the symbol Dmel\hts (CG9325, FBgn0004873). It is a protein_coding_gene from Drosophila melanogaster. Its sequence location is 2R:15284840..15312454. It has the cytological map location 56D3-56D5. Based on sequence similarity, it is predicted to have molecular function</span>: actin binding. There is experimental evidence that it is involved in …	12.7755	15.6966	12.1017	0	5.93248	13.6001	15.2167	22.6561	0.00924244	1.41484
FBtr0076487	1489	FBgn0015218	eIF-4E	3L	9392716	The gene Eukaryotic initiation factor 4E is referred to in FlyBase by the symbol Dmel\eIF-4E (CG4035, FBgn0015218). It is a protein_coding_gene from Drosophila melanogaster. Its sequence location is 3L:9392716..9395565. It has the cytological map location 67B4. There is experimental evidence that it has the molecular function</span>: translation initiation factor activity; RNA cap binding. There …	22.307	26.9671	24.8167	24.5679	42.1506	44.8749	18.2466	33.9391	0.0124878	1.41104
FBtr0070326	7583	FBgn0010110	east	X	1906345	The gene enhanced adult sensory threshold is referred to in FlyBase by the symbol Dmel\east (CG4399, FBgn0010110). It is a protein_coding_gene from Drosophila melanogaster. Its sequence location is X:1906345..1916904. It has the cytological map location 2C2-2C4. An electronic pipeline based on InterPro domains suggests that it has the molecular function</span>: zinc ion binding; metallocarboxypep…	16.4933	10.1937	12.8594	16.5594	20.6253	8.80896	23.086	26.5118	1.85757e-06	1.40863
FBtr0300886	4914	FBgn0039936	CG11148	4	876026	This gene is referred to in FlyBase by the symbol Dmel\CG11148 (CG11148, FBgn0039936). It is a protein_coding_gene from Drosophila melanogaster. Its sequence location is 4:876026..887652. It has the cytological map location 102E5. Its molecular function is unknown. The biological processes in which it is involved are not known. 5 alleles are reported. No phenotypic data is available. It has 5 ann…	15.9055	11.4404	0	43.0634	26.9166	14.5938	32.1441	25.2787	2.84823e-05	1.40503
FBtr0299532	4533	FBgn0259109	CG42251	X	12413012	This gene is referred to in FlyBase by the symbol Dmel\CG42251 (CG42251, FBgn0259109). It is a protein_coding_gene from Drosophila melanogaster. Its sequence location is X:12413012..12425266. It has the cytological map location 11B1. Based on sequence similarity, it is predicted to have molecular function</span>: SH3/SH2 adaptor activity. The biological processes in which it is involved are not k…	8.83844	5.97957	7.24622	7.19756	8.3036	8.01831	11.3194	13.4647	0.0278726	1.40477
FBtr0112855	2666	FBgn0010100	Acon	2L	21168356	The gene Aconitase is referred to in FlyBase by the symbol Dmel\Acon (CG9244, FBgn0010100). It is a protein_coding_gene from Drosophila melanogaster. Its sequence location is 2L:21168356..21173017. It has the cytological map location 39A7. Based on sequence similarity, it is predicted to have molecular function</span>: aconitate hydratase activity. An electronic pipeline based on InterPro domains…	51.3035	54.2226	111.643	108.294	100.308	107.614	108.687	138.589	1.79482e-12	1.39862
FBtr0085716	2566	FBgn0039808	CG12071	3R	26702806	This gene is referred to in FlyBase by the symbol Dmel\CG12071 (CG12071, FBgn0039808). It is a protein_coding_gene from Drosophila melanogaster. Its sequence location is 3R:26702806..26706597. It has the cytological map location 100A6. An electronic pipeline based on InterPro domains suggests that it has the molecular function</span>: zinc ion binding; nucleic acid binding. There is experimental …	18.2779	11.7371	14.4024	20.8085	24.8329	18.7601	26.2698	21.3364	0.0104143	1.3982
FBtr0110844	903	FBgn0026197	noe	3L	17393447	The gene noe is referred to in FlyBase by the symbol Dmel\noe (CG32172, FBgn0026197). It is a protein_coding_gene from Drosophila melanogaster. Its sequence location is 3L:17393447..17394448. It has the cytological map location 74B1. Its molecular function is unknown. The biological processes in which it is involved are not known. One allele is reported. No phenotypic data is available. It has 2 …	801.768	732.605	1190.06	1135.44	1811.17	761.643	1474.06	1348.8	9.01243e-50	1.39789
FBtr0084847	2095	FBgn0261575	tobi	3R	21170483	The gene target of brain insulin is referred to in FlyBase by the symbol Dmel\tobi (CG11909, FBgn0261575). It is a protein_coding_gene from Drosophila melanogaster. Its sequence location is 3R:21170483..21172634. It has the cytological map location 96D2. Based on sequence similarity, it is predicted to have molecular function</span>: alpha-glucosidase activity. An electronic pipeline based on Int…	58.7563	94.8755	142.561	116.57	142.396	125.218	154.157	154.762	2.22401e-12	1.39677
FBtr0100044	3097	FBgn0013718	nuf	3L	14183977	The gene nuclear fallout is referred to in FlyBase by the symbol Dmel\nuf (CG33991, FBgn0013718). It is a protein_coding_gene from Drosophila melanogaster. Its sequence location is 3L:14183977..14226350. It has the cytological map location 70D3-70D4. Based on sequence similarity, it is predicted to have molecular function</span>: microtubule binding. There is experimental evidence that it is invo…	23.6675	18.7997	0	17.8787	15.5818	15.8603	20.4667	32.2779	0.00623145	1.39492
FBtr0087347	4349	FBgn0023441	fus	2R	11544823	The gene fusilli is referred to in FlyBase by the symbol Dmel\fus (CG8205, FBgn0023441). It is a protein_coding_gene from Drosophila melanogaster. Its sequence location is 2R:11544823..11564198. It has the cytological map location 52B3-52B5. Based on sequence similarity, it is predicted to have molecular function</span>: mRNA binding. There is experimental evidence that it is involved in the biol…	9.66148	0	11.7968	11.3685	6.65473	11.2957	16.4244	11.3776	0.0231788	1.39373
FBtr0303199	4182	FBgn0261703	gce	X	15193258	The gene germ cell-expressed bHLH-PAS is referred to in FlyBase by the symbol Dmel\gce (CG42739, FBgn0261703). It is a protein_coding_gene from Drosophila melanogaster. Its sequence location is X:15193258..15212226. It has the cytological map location 13B6. Based on sequence similarity, it is predicted to have molecular function</span>: transcription factor activity. Based on sequence similarity,…	12.3823	14.4024	15.7054	6.61798	11.7695	15.5054	14.4353	26.6719	0.0036442	1.39248
FBtr0089233	3637	FBgn0052016	CG32016	4	972187	This gene is referred to in FlyBase by the symbol Dmel\CG32016 (CG32016, FBgn0052016). It is a protein_coding_gene from Drosophila melanogaster. Its sequence location is 4:972187..979094. It has the cytological map location 102F3. Its molecular function is unknown. The biological processes in which it is involved are not known. 3 alleles are reported. No phenotypic data is available. It has 6 ann…	15.3143	18.4921	11.008	5.43456	14.3312	13.7758	19.9172	21.7036	0.00869281	1.38764
FBtr0075772	3157	FBgn0026418	Hsc70Cb	3L	14030124	The gene Hsc70Cb is referred to in FlyBase by the symbol Dmel\Hsc70Cb (CG6603, FBgn0026418). It is a protein_coding_gene from Drosophila melanogaster. Its sequence location is 3L:14030124..14036659. It has the cytological map location 70C15. Based on sequence similarity, it is predicted to have molecular function</span>: chaperone binding. Based on sequence similarity, it is predicted to be invol…	6.49389	7.95022	0	40.4123	9.47212	15.8707	21.0334	29.6631	0.0140059	1.38599
FBtr0078424	1280	FBgn0043783	CG32444	3L	21630047	This gene is referred to in FlyBase by the symbol Dmel\CG32444 (CG32444, FBgn0043783). It is a protein_coding_gene from Drosophila melanogaster. Its sequence location is 3L:21630047..21632160. It has the cytological map location 78E1-78E2. Based on sequence similarity, it is predicted to have molecular function</span>: aldose 1-epimerase activity. An electronic pipeline based on InterPro domains …	123.658	120.777	125.093	127.452	180.267	204.186	152.489	150.513	9.362e-09	1.38327
FBtr0071536	2995	FBgn0003748	Treh	2R	16961530	The gene Trehalase is referred to in FlyBase by the symbol Dmel\Treh (CG9364, FBgn0003748). It is a protein_coding_gene from Drosophila melanogaster. Its sequence location is 2R:16961530..16975734. It has the cytological map location 57B16-57B19. There is experimental evidence that it has the molecular function</span>: trehalase activity. Based on sequence similarity, it is predicted to be involv…	14.6776	17.0943	0	41.6033	6.11381	36.7463	9.40775	49.1812	0.00395491	1.38248
FBtr0073187	3788	FBgn0052264	CG32264	3L	3717217	This gene is referred to in FlyBase by the symbol Dmel\CG32264 (CG32264, FBgn0052264). It is a protein_coding_gene from Drosophila melanogaster. Its sequence location is 3L:3717217..3803454. It has the cytological map location 63E8-63F1. Its molecular function is unknown. The biological processes in which it is involved are not known. 17 alleles are reported. No phenotypic data is available. It h…	12.1242	10.6004	10.5676	7.56809	12.7415	14.7847	12.7493	16.1164	0.0203669	1.38011
FBtr0299587	7845	FBgn0061200	Nup153	X	16493356	The gene Nucleoporin 153 is referred to in FlyBase by the symbol Dmel\Nup153 (CG4453, FBgn0061200). It is a protein_coding_gene from Drosophila melanogaster. Its sequence location is X:16493356..16504492. It has the cytological map location 14F2. An electronic pipeline based on InterPro domains suggests that it has the molecular function</span>: zinc ion binding. The biological processes in which…	5.47975	4.22292	7.19459	5.16705	11.6946	4.75794	8.59253	5.37073	0.0102272	1.37851
FBtr0290032	3820	FBgn0020611	Vha44	2R	12212318	The gene Vacuolar H<sup>+</sup> ATPase 44kD C subunit is referred to in FlyBase by the symbol Dmel\Vha44 (CG8048, FBgn0020611). It is a protein_coding_gene from Drosophila melanogaster. Its sequence location is 2R:12212318..12224142. It has the cytological map location 53B5-53C1. Based on sequence similarity, it is predicted to have molecular function</span>: hydrogen-exporting ATPase activity, p…	13.0443	11.0374	14.7767	11.6466	3.78245	9.77086	14.4863	41.5797	0.0108158	1.37846
FBtr0078650	2757	FBgn0003261	Rm62	3R	1826153	The gene Rm62 is referred to in FlyBase by the symbol Dmel\Rm62 (CG10279, FBgn0003261). It is a protein_coding_gene from Drosophila melanogaster. Its sequence location is 3R:1826153..1834301. It has the cytological map location 83D1-83D2. There is experimental evidence that it has the molecular function</span>: protein binding. There is experimental evidence that it is involved in the biological …	120.85	113.239	87.4898	80.6883	159.684	86.5961	162.027	145.475	3.61064e-14	1.37665
FBtr0110858	11203	FBgn0052311	zormin	3L	2117466	The gene zormin is referred to in FlyBase by the symbol Dmel\zormin (CG33484, FBgn0052311). It is a protein_coding_gene from Drosophila melanogaster. Its sequence location is 3L:2117466..2150089. It has the cytological map location 62C4-62D1. Based on sequence similarity, it is predicted to have molecular function</span>: structural constituent of cytoskeleton. The biological processes in which i…	8.45928	9.13986	11.0853	9.53144	15.254	12.2781	10.328	14.658	9.38058e-06	1.37425
FBtr0074149	2404	FBgn0030719	eIF5	X	15881194	The gene eIF5 is referred to in FlyBase by the symbol Dmel\eIF5 (CG9177, FBgn0030719). It is a protein_coding_gene from Drosophila melanogaster. Its sequence location is X:15881194..15886023. It has the cytological map location 14A5. Based on sequence similarity, it is predicted to have molecular function</span>: translation initiation factor activity. Based on sequence similarity, it is predicte…	34.5574	0	0	44.4277	47.8072	11.438	35.1541	14.0282	0.00898557	1.37259
FBtr0073609	3027	FBgn0001218	Hsc70-3	X	11695729	The gene Heat shock protein cognate 3 is referred to in FlyBase by the symbol Dmel\Hsc70-3 (CG4147, FBgn0001218). It is a protein_coding_gene from Drosophila melanogaster. Its sequence location is X:11695729..11701212. It has the cytological map location 10E3-10E4. It is reported to have molecular function</span>: ATPase activity. There is experimental evidence that it is involved in the biologic…	73.9179	79.5919	65.4431	47.0333	89.9414	90.5603	103.701	80.3385	2.82236e-10	1.37053
FBtr0073118	3986	FBgn0026189	prominin-like	3L	3115335	The gene prominin-like is referred to in FlyBase by the symbol Dmel\prominin-like (CG7740, FBgn0026189). It is a protein_coding_gene from Drosophila melanogaster. Its sequence location is 3L:3115335..3127723. It has the cytological map location 63B2-63B3. Its molecular function is unknown. The biological processes in which it is involved are not known. 8 alleles are reported. No phenotypic data i…	9.06734	9.82226	13.9035	13.6431	15.2579	12.0765	14.3877	21.9133	0.011882	1.37038
FBtr0112708	7857	FBgn0085447	sif	3L	5660920	The gene still life is referred to in FlyBase by the symbol Dmel\sif (CG34418, FBgn0085447). It is a protein_coding_gene from Drosophila melanogaster. Its sequence location is 3L:5660920..5741139. It has the cytological map location 64E1-64E5. Based on sequence similarity, it is predicted to have molecular function</span>: Rho guanyl-nucleotide exchange factor activity. There is experimental evid…	51.3594	49.5731	62.9635	13.7151	62.9131	42.3916	63.2578	74.3575	4.34143e-17	1.36771
FBtr0112638	5717	FBgn0085423	CG34394	2L	3358640	This gene is referred to in FlyBase by the symbol Dmel\CG34394 (CG34394, FBgn0085423). It is a protein_coding_gene from Drosophila melanogaster. Its sequence location is 2L:3358640..3373047. It has the cytological map location 23E5-23E6. Its molecular function is unknown. The biological processes in which it is involved are not known. 5 alleles are reported. No phenotypic data is available. It ha…	13.1603	9.65772	11.4904	10.8952	20.0983	9.27863	16.7185	15.6519	0.00188582	1.36598
FBtr0299641	5269	FBgn0259173	corn	3L	7136086	The gene cornetto is referred to in FlyBase by the symbol Dmel\corn (CG42278, FBgn0259173). It is a protein_coding_gene from Drosophila melanogaster. Its sequence location is 3L:7136086..7150173. It has the cytological map location 65E5-65E6. There is experimental evidence that it has the molecular function</span>: protein binding; microtubule binding. The biological processes in which it is invo…	7.41678	7.23994	10.1277	6.37932	10.0767	6.71116	13.366	12.3853	0.0218287	1.36502
FBtr0083447	4533	FBgn0038504	Sur-8	3R	13220921	The gene Sur-8 is referred to in FlyBase by the symbol Dmel\Sur-8 (CG5407, FBgn0038504). It is a protein_coding_gene from Drosophila melanogaster. Its sequence location is 3R:13220921..13228233. It has the cytological map location 90A5. Based on sequence similarity, it is predicted to have molecular function</span>: Ras GTPase binding. The biological processes in which it is involved are not know…	9.05019	15.5017	16.075	12.8685	17.0372	11.2688	22.6386	21.8268	0.00286368	1.36033
FBtr0290076	3360	FBgn0001297	kay	3R	25592497	The gene kayak is referred to in FlyBase by the symbol Dmel\kay (CG33956, FBgn0001297). It is a protein_coding_gene from Drosophila melanogaster. Its sequence location is 3R:25592497..25619838. It has the cytological map location 99B10-99C1. There is experimental evidence that it has the molecular function</span>: protein binding; sequence-specific DNA binding; RNA polymerase II transcription fac…	14.5364	16.1338	27.794	21.7755	34.7712	26.6097	15.2725	32.2667	0.00138893	1.35743
FBtr0070087	5836	FBgn0004648	svr	X	390504	The gene silver is referred to in FlyBase by the symbol Dmel\svr (CG4122, FBgn0004648). It is a protein_coding_gene from Drosophila melanogaster. Its sequence location is X:390504..403113. It has the cytological map location 1B5-1B7. There is experimental evidence that it has the molecular function</span>: carboxypeptidase activity; metallocarboxypeptidase activity. There is experimental evidence…	10.2121	12.0407	13.1891	7.11448	10.4192	13.2997	8.62048	25.4227	0.00375262	1.35731
FBtr0290262	1726	FBgn0020503	CLIP-190	2L	17384739	The gene Cytoplasmic linker protein 190 is referred to in FlyBase by the symbol Dmel\CLIP-190 (CG5020, FBgn0020503). It is a protein_coding_gene from Drosophila melanogaster. Its sequence location is 2L:17384739..17409698. It has the cytological map location 36C7. There is experimental evidence that it has the molecular function</span>: actin binding; protein binding; microtubule binding. There i…	93.982	78.5161	0	63.5853	87.2606	104.178	66.4531	62.2222	5.48164e-05	1.35587
FBtr0302603	4553	FBgn0020621	Pkn	2R	5139815	The gene Protein kinase related to protein kinase N is referred to in FlyBase by the symbol Dmel\Pkn (CG2049, FBgn0020621). It is a protein_coding_gene from Drosophila melanogaster. Its sequence location is 2R:5139815..5172602. It has the cytological map location 45C1. There is experimental evidence that it has the molecular function</span>: protein kinase activity. There is experimental evidence…	22.537	0	16.681	18.0249	12.5064	22.2279	20.1089	22.6563	0.00258975	1.35386
FBtr0301537	6953	FBgn0031118	RhoGAP19D	X	20342674	The gene RhoGAP19D is referred to in FlyBase by the symbol Dmel\RhoGAP19D (CG1412, FBgn0031118). It is a protein_coding_gene from Drosophila melanogaster. Its sequence location is X:20342674..20362133. It has the cytological map location 19D1-19D2. An electronic pipeline based on InterPro domains suggests that it has the molecular function</span>: protein binding. An electronic pipeline based on …	13.9112	13.5716	20.3697	13.3664	20.8276	15.9671	22.2839	23.7688	3.4064e-05	1.3533
FBtr0073712	2997	FBgn0086675	fne	X	12832568	The gene found in neurons is referred to in FlyBase by the symbol Dmel\fne (CG4396, FBgn0086675). It is a protein_coding_gene from Drosophila melanogaster. Its sequence location is X:12832568..12839836. It has the cytological map location 11D4. Based on sequence similarity, it is predicted to have molecular function</span>: mRNA binding. The biological processes in which it is involved are not kn…	29.0169	21.7723	33.9	12.2036	24.7997	21.9621	33.5705	49.8633	0.0018802	1.34371
FBtr0070383	1944	FBgn0023507	CG3835	X	2035521	This gene is referred to in FlyBase by the symbol Dmel\CG3835 (CG3835, FBgn0023507). It is a protein_coding_gene from Drosophila melanogaster. Its sequence location is X:2035521..2038972. It has the cytological map location 2D4. An electronic pipeline based on InterPro domains suggests that it has the molecular function</span>: oxidoreductase activity; FAD binding. The biological processes in whi…	30.663	27.3682	21.1225	16.2722	21.8424	22.2339	55.8912	28.1653	0.023358	1.34275
FBtr0086719	6330	FBgn0028496	CG30116	2R	14344467	This gene is referred to in FlyBase by the symbol Dmel\CG30116 (CG30116, FBgn0028496). It is a protein_coding_gene from Drosophila melanogaster. Its sequence location is 2R:14344467..14385516. It has the cytological map location 55C10-55D1. It is reported to have molecular function</span>: apoptotic protease activator activity. The biological processes in which it is involved are not known. 4 all…	8.48759	10.3084	16.213	14.5265	13.1146	9.77701	23.2051	20.1204	0.00139172	1.33676
FBtr0078468	3406	FBgn0014362	mub	3L	21872710	The gene mushroom-body expressed is referred to in FlyBase by the symbol Dmel\mub (CG7437, FBgn0014362). It is a protein_coding_gene from Drosophila melanogaster. Its sequence location is 3L:21872710..21919801. It has the cytological map location 79A2-79A3. Based on sequence similarity, it is predicted to have molecular function</span>: poly(C) RNA binding. There is experimental evidence that it …	42.1702	34.7785	55.7434	13.6406	34.2929	40.9614	46.9676	73.2378	2.14541e-05	1.33572
FBtr0073773	2624	FBgn0030478	CG1640	X	13264639	This gene is referred to in FlyBase by the symbol Dmel\CG1640 (CG1640, FBgn0030478). It is a protein_coding_gene from Drosophila melanogaster. Its sequence location is X:13264639..13274193. It has the cytological map location 11F1. Based on sequence similarity, it is predicted to have molecular function</span>: L-alanine:2-oxoglutarate aminotransferase activity. An electronic pipeline based on In…	18.6184	16.4506	12.9122	19.5942	23.1791	15.3487	21.8555	29.2781	0.0322172	1.32683
FBtr0072552	6215	FBgn0035142	hipk	3L	543070	The gene homeodomain interacting protein kinase is referred to in FlyBase by the symbol Dmel\hipk (CG17090, FBgn0035142). It is a protein_coding_gene from Drosophila melanogaster. Its sequence location is 3L:543070..576065. It has the cytological map location 61C3-61C5. There is experimental evidence that it has the molecular function</span>: protein binding; beta-catenin binding; protein serine/…	11.9517	8.5605	0	7.79533	14.4511	6.63845	10.3605	6.10238	0.0316124	1.32644
FBtr0299916	6049	FBgn0259246	brp	2R	5391293	The gene bruchpilot is referred to in FlyBase by the symbol Dmel\brp (CG42344, FBgn0259246). It is a protein_coding_gene from Drosophila melanogaster. Its sequence location is 2R:5391293..5424980. It has the cytological map location 45E3-45F1. There is experimental evidence that it has the molecular function</span>: calcium channel activity. There is experimental evidence that it is involved in t…	17.6079	9.45969	11.0306	14.7108	13.8834	9.25641	20.7905	26.0978	0.00228831	1.32607
FBtr0290059	4991	FBgn0051678	CG31678	2L	20659128	This gene is referred to in FlyBase by the symbol Dmel\CG31678 (CG31678, FBgn0051678). It is a protein_coding_gene from Drosophila melanogaster. Its sequence location is 2L:20659128..20675941. It has the cytological map location 38D2-38D4. Its molecular function is unknown. The biological processes in which it is involved are not known. 8 alleles are reported. No phenotypic data is available. It …	9.201	7.84436	8.02128	9.50896	13.1547	7.08492	12.095	13.4967	0.04356	1.32554
FBtr0301450	5231	FBgn0030505	NFAT	X	13518790	The gene NFAT homolog is referred to in FlyBase by the symbol Dmel\NFAT (CG11172, FBgn0030505). It is a protein_coding_gene from Drosophila melanogaster. Its sequence location is X:13518790..13557690. It has the cytological map location 12A9-12B2. Based on sequence similarity, it is predicted to have molecular function</span>: transcription factor activity; RNA polymerase II transcription factor …	16.2527	1.91975	13.3416	14.1765	17.7192	11.8319	14.6176	16.3001	0.00970159	1.32344
FBtr0077638	3390	FBgn0010263	Rbp9	2L	2954762	The gene RNA-binding protein 9 is referred to in FlyBase by the symbol Dmel\Rbp9 (CG3151, FBgn0010263). It is a protein_coding_gene from Drosophila melanogaster. Its sequence location is 2L:2954762..2968434. It has the cytological map location 23C3. Based on sequence similarity, it is predicted to have molecular function</span>: mRNA binding. It is reported to be involved in the biological proces…	49	47.9715	53.2829	0	56.6751	41.1546	46.5958	54.3413	3.07134e-05	1.32287
FBtr0076780	4702	FBgn0016694	Pdp1	3L	7807437	The gene PAR-domain protein 1 is referred to in FlyBase by the symbol Dmel\Pdp1 (CG17888, FBgn0016694). It is a protein_coding_gene from Drosophila melanogaster. Its sequence location is 3L:7807437..7860472. It has the cytological map location 66A14-66A17. There is experimental evidence that it has the molecular function</span>: DNA binding. There is experimental evidence that it is involved in t…	17.8701	26.6864	18.773	9.2504	26.2823	19.4321	11.5556	38.721	0.00141562	1.32256
FBtr0112860	4009	FBgn0010352	Nc73EF	3L	16948605	The gene Neural conserved at 73EF is referred to in FlyBase by the symbol Dmel\Nc73EF (CG11661, FBgn0010352). It is a protein_coding_gene from Drosophila melanogaster. Its sequence location is 3L:16948605..16961180. It has the cytological map location 73E1. Based on sequence similarity, it is predicted to have molecular function</span>: oxoglutarate dehydrogenase (succinyl-transferring) activity.…	44.3558	47.8265	45.0606	47.5985	67.1894	40.9264	69.5162	66.6948	2.58646e-07	1.32182
FBtr0089591	3196	FBgn0086676	spin	2R	12012488	The gene spinster is referred to in FlyBase by the symbol Dmel\spin (CG8428, FBgn0086676). It is a protein_coding_gene from Drosophila melanogaster. Its sequence location is 2R:12012488..12025743. It has the cytological map location 52E6-52E. Its molecular function is unknown. There is experimental evidence that it is involved in the biological process</span>: endosome to lysosome transport; regu…	33.3254	19.7887	26.0138	25.0578	16.9083	38.7364	41.5533	40.5102	0.00175896	1.32176
FBtr0089063	1953	FBgn0016126	CaMKI	4	466120	The gene Calcium/calmodulin-dependent protein kinase I is referred to in FlyBase by the symbol Dmel\CaMKI (CG1495, FBgn0016126). It is a protein_coding_gene from Drosophila melanogaster. Its sequence location is 4:466120..474566. It has the cytological map location 102C1. Based on sequence similarity, it is predicted to have molecular function</span>: calmodulin-dependent protein kinase activity.…	20.5091	27.7559	24.7003	18.7295	27.6794	19.6155	42.7564	30.7252	0.0429197	1.31716
FBtr0088139	9380	FBgn0000581	E(Pc)	2R	7339722	The gene Enhancer of Polycomb is referred to in FlyBase by the symbol Dmel\E(Pc) (CG7776, FBgn0000581). It is a protein_coding_gene from Drosophila melanogaster. Its sequence location is 2R:7339722..7351535. It has the cytological map location 47F13-47F14. Its molecular function is unknown. There is experimental evidence that it is involved in the biological process</span>: chromatin organization…	12.4998	7.91977	17.7245	8.95909	14.9238	10.5785	16.5181	19.9743	0.000216158	1.31615
FBtr0074255	3480	FBgn0028397	Tob	X	15973047	The gene Tob is referred to in FlyBase by the symbol Dmel\Tob (CG9214, FBgn0028397). It is a protein_coding_gene from Drosophila melanogaster. Its sequence location is X:15973047..15985369. It has the cytological map location 14A8. Its molecular function is unknown. Based on sequence similarity, it is predicted to be involved in the biological process</span>: negative regulation of cell prolifera…	19.3739	12.6929	0	34.3834	22.7489	14.9613	28.6213	20.8745	0.0178213	1.31224
FBtr0076593	3698	FBgn0003149	Prm	3L	8725958	The gene Paramyosin is referred to in FlyBase by the symbol Dmel\Prm (CG5939, FBgn0003149). It is a protein_coding_gene from Drosophila melanogaster. Its sequence location is 3L:8725958..8738447. It has the cytological map location 66D12. Based on sequence similarity, it is predicted to have molecular function</span>: structural constituent of muscle. There is experimental evidence that it is inv…	18.7571	19.8168	26.9212	25.4001	32.6347	34.541	23.3985	28.4685	0.00210402	1.30967
FBtr0100372	4521	FBgn0028428	Ih	2R	10166938	The gene I<down>h</down> channel is referred to in FlyBase by the symbol Dmel\Ih (CG8585, FBgn0028428). It is a protein_coding_gene from Drosophila melanogaster. Its sequence location is 2R:10166938..10186413. It has the cytological map location 50E6-50F1. Based on sequence similarity, it is predicted to have molecular function</span>: intracellular cyclic nucleotide activated cation channel acti…	12.5333	10.6585	17.4798	17.4962	12.595	14.7767	17.581	31.1899	0.0131834	1.30902
FBtr0112844	7299	FBgn0004875	enc	3L	3818687	The gene encore is referred to in FlyBase by the symbol Dmel\enc (CG10847, FBgn0004875). It is a protein_coding_gene from Drosophila melanogaster. Its sequence location is 3L:3818687..3841208. It has the cytological map location 63F1-63F3. An electronic pipeline based on InterPro domains suggests that it has the molecular function</span>: nucleic acid binding. There is experimental evidence that …	8.43254	8.5272	12.6544	8.66907	16.5359	3.36307	18.0567	12.1157	0.00669806	1.30792
FBtr0072849	55016	FBgn0086906	sls	3L	2040179	The gene sallimus is referred to in FlyBase by the symbol Dmel\sls (CG1915, FBgn0086906). It is a protein_coding_gene from Drosophila melanogaster. Its sequence location is 3L:2040179..2115617. It has the cytological map location 62C2-62C4. There is experimental evidence that it has the molecular function</span>: actin binding; structural constituent of muscle. There is experimental evidence that…	5.59403	6.97024	13.8612	8.98573	12.5647	10.5547	6.29098	16.8757	4.39595e-17	1.30711
FBtr0301179	6745	FBgn0261618	larp	3R	24143896	The gene La related protein is referred to in FlyBase by the symbol Dmel\larp (CG42551, FBgn0261618). It is a protein_coding_gene from Drosophila melanogaster. Its sequence location is 3R:24143896..24162162. It has the cytological map location 98C3-98C4. Its molecular function is unknown. There is experimental evidence that it is involved in the biological process</span>: mitochondrion inheritanc…	42.011	33.1889	17.6542	21.6939	27.3364	44.8666	45.0471	32.4646	5.9185e-07	1.307
FBtr0100457	3649	FBgn0016917	Stat92E	3R	16361405	The gene Signal-transducer and activator of transcription protein at 92E is referred to in FlyBase by the symbol Dmel\Stat92E (CG4257, FBgn0016917). It is a protein_coding_gene from Drosophila melanogaster. Its sequence location is 3R:16361405..16378034. It has the cytological map location 92F1. There is experimental evidence that it has the molecular function</span>: protein binding. There is ex…	24.1035	14.5807	23.9034	0	21.166	19.9248	14.3383	26.2471	0.0211147	1.30499
FBtr0087213	1798	FBgn0014020	Rho1	2R	11990191	The gene Rho1 is referred to in FlyBase by the symbol Dmel\Rho1 (CG8416, FBgn0014020). It is a protein_coding_gene from Drosophila melanogaster. Its sequence location is 2R:11990191..11994734. It has the cytological map location 52E5. There is experimental evidence that it has the molecular function</span>: protein binding; kinase binding. There is experimental evidence for 31 unique biological p…	30.9735	26.2416	29.6866	37.9446	24.6881	28.9577	47.5628	61.4535	0.0316322	1.3029
FBtr0082785	1565	FBgn0000046	Act87E	3R	9251707	The gene Actin 87E is referred to in FlyBase by the symbol Dmel\Act87E (CG18290, FBgn0000046). It is a protein_coding_gene from Drosophila melanogaster. Its sequence location is 3R:9251707..9253811. It has the cytological map location 87E11. Based on sequence similarity, it is predicted to have molecular function</span>: structural constituent of cytoskeleton. Based on sequence similarity, it is …	32.4625	30.1484	34.7604	38.5388	45.6497	50.8549	37.2882	43.0534	0.0329022	1.3012
FBtr0100379	2860	FBgn0025683	CG3164	2L	122624	This gene is referred to in FlyBase by the symbol Dmel\CG3164 (CG3164, FBgn0025683). It is a protein_coding_gene from Drosophila melanogaster. Its sequence location is 2L:122624..130791. It has the cytological map location 21B2. Based on sequence similarity, it is predicted to have molecular function</span>: ATPase activity, coupled to transmembrane movement of substances; transporter activity. T…	147.239	254.474	240.446	175.272	237.983	266.246	295.499	263.91	6.11966e-20	1.3012
FBtr0088601	5747	FBgn0020621	Pkn	2R	5139815	The gene Protein kinase related to protein kinase N is referred to in FlyBase by the symbol Dmel\Pkn (CG2049, FBgn0020621). It is a protein_coding_gene from Drosophila melanogaster. Its sequence location is 2R:5139815..5172602. It has the cytological map location 45C1. There is experimental evidence that it has the molecular function</span>: protein kinase activity. There is experimental evidence…	27.5459	0	19.1092	20.9896	12.7634	25.3033	24.1591	25.6424	0.00139868	1.29896
FBtr0302790	28144	FBgn0013988	Strn-Mlck	2R	11834431	The gene Stretchin-Mlck is referred to in FlyBase by the symbol Dmel\Strn-Mlck (CG18255, FBgn0013988). It is a protein_coding_gene from Drosophila melanogaster. Its sequence location is 2R:11834431..11873458. It has the cytological map location 52D4-52D9. There is experimental evidence that it has the molecular function</span>: myosin light chain kinase activity; calmodulin-dependent protein kina…	4.75586	4.4943	9.69994	5.02356	8.91918	6.70274	4.71894	10.7712	6.98419e-06	1.29776
FBtr0299915	6684	FBgn0259246	brp	2R	5391293	The gene bruchpilot is referred to in FlyBase by the symbol Dmel\brp (CG42344, FBgn0259246). It is a protein_coding_gene from Drosophila melanogaster. Its sequence location is 2R:5391293..5424980. It has the cytological map location 45E3-45F1. There is experimental evidence that it has the molecular function</span>: calcium channel activity. There is experimental evidence that it is involved in t…	11.1091	12.9161	15.2008	7.09928	15.455	13.9643	12.1928	18.4246	0.00608942	1.29598
FBtr0071461	7878	FBgn0261710	nocte	X	10357851	The gene no circadian temperature entrainment is referred to in FlyBase by the symbol Dmel\nocte (CG17255, FBgn0261710). It is a protein_coding_gene from Drosophila melanogaster. Its sequence location is X:10357851..10367618. It has the cytological map location 9C6-9D1. Its molecular function is unknown. There is experimental evidence that it is involved in the biological process</span>: entrainm…	32.3705	24.5932	32.8318	30.2463	52.6986	32.052	37.9302	32.8735	4.61232e-08	1.29583
FBtr0087307	2418	FBgn0022160	Gpo-1	2R	11745256	The gene Glycerophosphate oxidase-1 is referred to in FlyBase by the symbol Dmel\Gpo-1 (CG8256, FBgn0022160). It is a protein_coding_gene from Drosophila melanogaster. Its sequence location is 2R:11745256..11750251. It has the cytological map location 52C8. There is experimental evidence that it has the molecular function</span>: glycerol-3-phosphate dehydrogenase activity. There is experimental …	29.9067	32.3813	5.52828	18.8081	30.3455	27.6305	29.5424	24.3858	0.0444896	1.29183
FBtr0083937	3630	FBgn0038818	Nep4	3R	16478289	The gene Neprilysin 4 is referred to in FlyBase by the symbol Dmel\Nep4 (CG4058, FBgn0038818). It is a protein_coding_gene from Drosophila melanogaster. Its sequence location is 3R:16478289..16485328. It has the cytological map location 92F4-92F5. Based on sequence similarity, it is predicted to have molecular function</span>: metalloendopeptidase activity. An electronic pipeline based on InterPr…	15.3404	22.1233	18.662	16.6142	27.1297	19.4867	17.4621	29.8647	0.0166008	1.2915
FBtr0079796	1021	FBgn0028433	Ggamma30A	2L	9253037	The gene G protein Î³30A is referred to in FlyBase by the symbol Dmel\GÎ³30A (CG3694, FBgn0028433). It is a protein_coding_gene from Drosophila melanogaster. Its sequence location is 2L:9253037..9291798. It has the cytological map location 30A6-30A7. There is experimental evidence that it has the molecular function</span>: GTPase activity. There is experimental evidence that it is involved in the…	258.371	298.897	472.469	364.112	567.366	316.597	481.866	433.042	1.43558e-11	1.29058
FBtr0070402	4399	FBgn0003159	ptr	X	2239166	The gene proximal to raf is referred to in FlyBase by the symbol Dmel\ptr (CG2841, FBgn0003159). It is a protein_coding_gene from Drosophila melanogaster. Its sequence location is X:2239166..2248298. It has the cytological map location 3A1. Its molecular function is unknown. The biological processes in which it is involved are not known. 4 alleles are reported. No phenotypic data is available. It…	16.6613	16.8863	13.2987	0	13.6053	18.5395	16.2385	11.9696	0.0418425	1.28832
FBtr0085178	6099	FBgn0010328	woc	3R	23082315	The gene without children is referred to in FlyBase by the symbol Dmel\woc (CG5965, FBgn0010328). It is a protein_coding_gene from Drosophila melanogaster. Its sequence location is 3R:23082315..23089758. It has the cytological map location 97E11. There is experimental evidence that it has the molecular function</span>: protein binding. There is experimental evidence that it is involved in the bio…	11.3754	5.2674	13.2919	6.15928	6.01117	12.2434	8.90838	19.3226	0.0461692	1.2879
FBtr0301368	4601	FBgn0011225	jar	3R	20078548	The gene jaguar is referred to in FlyBase by the symbol Dmel\jar (CG5695, FBgn0011225). It is a protein_coding_gene from Drosophila melanogaster. Its sequence location is 3R:20078548..20096953. It has the cytological map location 95F6-95F8. There is experimental evidence that it has the molecular function</span>: actin binding; protein binding; actin filament binding; myosin VI light chain bindin…	19.9605	21.8183	24.3155	24.2829	30.8457	24.3433	28.8647	32.2592	0.00147231	1.28697
FBtr0070711	1854	FBgn0028325	l(1)G0334	X	4596305	The gene lethal (1) G0334 is referred to in FlyBase by the symbol Dmel\l(1)G0334 (CG7010, FBgn0028325). It is a protein_coding_gene from Drosophila melanogaster. Its sequence location is X:4596305..4599156. It has the cytological map location 4C14. Based on sequence similarity, it is predicted to have molecular function</span>: pyruvate dehydrogenase (acetyl-transferring) activity. Based on seque…	59.5554	51.9794	40.4176	36.7946	146.372	42.3916	10.8566	43.1663	0.00261987	1.28631
FBtr0300376	5177	FBgn0030412	tomosyn	X	12525653	The gene tomosyn is referred to in FlyBase by the symbol Dmel\tomosyn (CG17762, FBgn0030412). It is a protein_coding_gene from Drosophila melanogaster. Its sequence location is X:12525653..12547377. It has the cytological map location 11B6-11B7. Based on sequence similarity, it is predicted to have molecular function</span>: syntaxin-1 binding. Based on sequence similarity, it is predicted to be …	9.05672	16.4819	16.058	12.4135	17.9026	12.3346	18.8511	20.3321	0.0151047	1.28532
FBtr0100146	3150	FBgn0004624	CaMKII	4	1056643	The gene Calcium/calmodulin-dependent protein kinase II is referred to in FlyBase by the symbol Dmel\CaMKII (CG18069, FBgn0004624). It is a protein_coding_gene from Drosophila melanogaster. Its sequence location is 4:1056643..1074329. It has the cytological map location 102F6-102F7. There is experimental evidence that it has the molecular function</span>: protein serine/threonine kinase activity;…	35.3605	34.418	35.5162	27.6202	29.4174	33.9968	34.1764	72.5002	0.0029509	1.2797
FBtr0071275	2293	FBgn0011661	Moe	X	8767636	The gene Moesin is referred to in FlyBase by the symbol Dmel\Moe (CG10701, FBgn0011661). It is a protein_coding_gene from Drosophila melanogaster. Its sequence location is X:8767636..8792343. It has the cytological map location 8B4-8B6. There is experimental evidence that it has the molecular function</span>: protein binding. There is experimental evidence that it is involved in the biological pr…	46.0174	52.0973	57.7413	46.5675	75.369	59.9876	49.1437	74.3687	0.000879155	1.27885
FBtr0301561	1032	FBgn0064225	RpL5	2L	22427533	The gene Ribosomal protein L5 is referred to in FlyBase by the symbol Dmel\RpL5 (CG17489, FBgn0064225). It is a protein_coding_gene from Drosophila melanogaster. Its sequence location is 2L:22427533..22429419. It has the cytological map location 40F7. There is experimental evidence that it has the molecular function</span>: protein binding. Based on sequence similarity, it is predicted to be invo…	211.117	250.965	396.822	385.144	203.916	752.16	382.165	251.982	6.91672e-10	1.27826
FBtr0302828	1578	FBgn0033054	CG14591	2R	1924063	This gene is referred to in FlyBase by the symbol Dmel\CG14591 (CG14591, FBgn0033054). It is a protein_coding_gene from Drosophila melanogaster. Its sequence location is 2R:1924063..1928087. It has the cytological map location 42A8. Its molecular function is unknown. The biological processes in which it is involved are not known. 3 alleles are reported. No phenotypic data is available. It has 4 a…	33.4314	44.5307	20.8257	57.022	44.0453	41.7138	59.2944	54.0338	0.0342916	1.27776
FBtr0078687	8965	FBgn0010051	Itp-r83A	3R	1342862	The gene Inositol 1,4,5,-tris-phosphate receptor is referred to in FlyBase by the symbol Dmel\Itp-r83A (CG1063, FBgn0010051). It is a protein_coding_gene from Drosophila melanogaster. Its sequence location is 3R:1342862..1364584. It has the cytological map location 83A7-83B1. There is experimental evidence that it has the molecular function</span>: inositol-1,4,5-trisphosphate receptor activity. …	9.37238	9.74188	12.2495	8.60199	11.6298	9.64368	14.3648	15.2635	0.00641142	1.27364
FBtr0081521	1442	FBgn0032946	nrv3	2L	21380000	The gene nervana 3 is referred to in FlyBase by the symbol Dmel\nrv3 (CG8663, FBgn0032946). It is a protein_coding_gene from Drosophila melanogaster. Its sequence location is 2L:21380000..21390347. It has the cytological map location 39D2. It is reported to have molecular function</span>: sodium:potassium-exchanging ATPase activity. An electronic pipeline based on InterPro domains suggests that i…	216.822	183.786	271.897	238.609	267.803	237.113	341.88	309.527	3.68541e-09	1.26913
FBtr0078173	1792	FBgn0036974	eRF1	3L	20341430	The gene eukaryotic release factor 1 is referred to in FlyBase by the symbol Dmel\eRF1 (CG5605, FBgn0036974). It is a protein_coding_gene from Drosophila melanogaster. Its sequence location is 3L:20341430..20346229. It has the cytological map location 77B4-77B5. Based on sequence similarity, it is predicted to have molecular function</span>: translation termination factor activity. There is exper…	38.1655	39.2132	35.514	39.7252	53.3381	54.2818	28.0744	57.5626	0.0325824	1.26628
FBtr0083032	824	FBgn0038294	Mf	3R	10996347	The gene Myofilin is referred to in FlyBase by the symbol Dmel\Mf (CG6803, FBgn0038294). It is a protein_coding_gene from Drosophila melanogaster. Its sequence location is 3R:10996347..11006143. It has the cytological map location 88E2. Its molecular function is unknown. It is reported to be involved in the biological process</span>: muscle thick filament assembly. 4 alleles are reported. No phen…	82.9961	92.5891	87.1992	110.394	144.125	145.479	70.8228	111.156	0.0198985	1.26369
FBtr0071213	4087	FBgn0030049	Trf4-1	X	8454668	This gene is referred to in FlyBase by the symbol Dmel\Trf4-1 (CG11265, FBgn0030049). It is a protein_coding_gene from Drosophila melanogaster. Its sequence location is X:8454668..8461653. It has the cytological map location 7F4. There is experimental evidence that it has the molecular function</span>: polynucleotide adenylyltransferase activity. There is experimental evidence that it is involved…	19.6031	17.685	26.617	13.0621	25.7485	21.3949	27.0788	22.9259	0.0159507	1.2622
FBtr0073707	12702	FBgn0024308	Smr	X	12580031	The gene Smrter is referred to in FlyBase by the symbol Dmel\Smr (CG4013, FBgn0024308). It is a protein_coding_gene from Drosophila melanogaster. Its sequence location is X:12580031..12636476. It has the cytological map location 11B10-11B14. There is experimental evidence that it has the molecular function</span>: protein binding. There is experimental evidence that it is involved in the biologic…	6.61502	3.71469	8.72632	8.64047	6.53543	10.0561	8.63377	9.6961	0.0123522	1.26086
FBtr0082766	2622	FBgn0038143	CG9813	3R	9198821	This gene is referred to in FlyBase by the symbol Dmel\CG9813 (CG9813, FBgn0038143). It is a protein_coding_gene from Drosophila melanogaster. Its sequence location is 3R:9198821..9205494. It has the cytological map location 87E8. An electronic pipeline based on InterPro domains suggests that it has the molecular function</span>: ATP binding. The biological processes in which it is involved are n…	70.8045	50.9206	56.7615	47.1343	43.4406	67.0751	75.2085	98.3523	0.000578289	1.25909
FBtr0070186	832	FBgn0040349	CG3699	X	840686	This gene is referred to in FlyBase by the symbol Dmel\CG3699 (CG3699, FBgn0040349). It is a protein_coding_gene from Drosophila melanogaster. Its sequence location is X:840686..841517. It has the cytological map location 1D2-1D3. Based on sequence similarity, it is predicted to have molecular function</span>: oxidoreductase activity, acting on CH-OH group of donors. An electronic pipeline based …	162.062	147.201	157.907	134.282	211.196	207.846	183.809	154.383	0.00117383	1.25901
FBtr0073681	1918	FBgn0015024	CkIalpha	X	12547816	The gene Casein kinase IÎ± is referred to in FlyBase by the symbol Dmel\CkIÎ± (CG2028, FBgn0015024). It is a protein_coding_gene from Drosophila melanogaster. Its sequence location is X:12547816..12551354. It has the cytological map location 11B7. There is experimental evidence that it has the molecular function</span>: protein kinase activity. There is experimental evidence that it is involved i…	47.3711	52.3392	74.38	67.0149	69.9636	52.7592	81.3067	99.3299	0.00303653	1.2582
FBtr0071338	3397	FBgn0086450	su(r)	X	9090839	The gene suppressor of rudimentary is referred to in FlyBase by the symbol Dmel\su(r) (CG2194, FBgn0086450). It is a protein_coding_gene from Drosophila melanogaster. Its sequence location is X:9090839..9096770. It has the cytological map location 8D1. Based on sequence similarity, it is predicted to have molecular function</span>: dihydropyrimidine dehydrogenase (NADP+) activity. There is experi…	21.2849	20.6858	14.2043	20.374	25.2943	25.7422	28.7286	16.4322	0.0414343	1.25667
FBtr0088408	3372	FBgn0033484	CG2269	2R	5975076	This gene is referred to in FlyBase by the symbol Dmel\CG2269 (CG2269, FBgn0033484). It is a protein_coding_gene from Drosophila melanogaster. Its sequence location is 2R:5975076..5983921. It has the cytological map location 46E4. Its molecular function is unknown. The biological processes in which it is involved are not known. 5 alleles are reported. No phenotypic data is available. It has 3 ann…	38.5357	41.0833	53.5704	48.0872	57.2619	40.2079	59.3758	70.5491	0.000481665	1.25441
FBtr0303387	41809	FBgn0261836	Msp-300	2L	5100877	The gene Muscle-specific protein 300 is referred to in FlyBase by the symbol Dmel\Msp-300 (CG42768, FBgn0261836). It is a protein_coding_gene from Drosophila melanogaster. Its sequence location is 2L:5100877..5205690. It has the cytological map location 25C6-25C10. There is experimental evidence that it has the molecular function</span>: actin binding. There is experimental evidence that it is in…	25.8935	27.0119	34.4919	25.9896	32.6517	26.673	30.1286	52.748	3.0648e-28	1.25412
FBtr0302146	1954	FBgn0038294	Mf	3R	10996347	The gene Myofilin is referred to in FlyBase by the symbol Dmel\Mf (CG6803, FBgn0038294). It is a protein_coding_gene from Drosophila melanogaster. Its sequence location is 3R:10996347..11006143. It has the cytological map location 88E2. Its molecular function is unknown. It is reported to be involved in the biological process</span>: muscle thick filament assembly. 4 alleles are reported. No phen…	32.9954	43.6688	64.6046	63.2514	55.3328	80.9591	47.8867	72.1874	0.00719848	1.2535
FBtr0079926	4900	FBgn0028704	Nckx30C	2L	9716190	The gene Nckx30C is referred to in FlyBase by the symbol Dmel\Nckx30C (CG18660, FBgn0028704). It is a protein_coding_gene from Drosophila melanogaster. Its sequence location is 2L:9716190..9746483. It has the cytological map location 30C6-30C7. There is experimental evidence that it has the molecular function</span>: calcium, potassium:sodium antiporter activity. There is experimental evidence th…	48.4537	55.7242	51.1104	46.207	58.1225	40.3019	60.9825	92.586	5.34712e-06	1.25061
FBtr0071519	1726	FBgn0000044	Act57B	2R	16831533	The gene Actin 57B is referred to in FlyBase by the symbol Dmel\Act57B (CG10067, FBgn0000044). It is a protein_coding_gene from Drosophila melanogaster. Its sequence location is 2R:16831533..16833945. It has the cytological map location 57B5. Based on sequence similarity, it is predicted to have molecular function</span>: structural constituent of cytoskeleton. There is experimental evidence that…	204.354	201.237	230.73	256.06	319.395	315.369	208.684	270.19	2.2799e-09	1.24794
FBtr0091487	2644	FBgn0053526	PNUTS	2L	870464	The gene PNUTS is referred to in FlyBase by the symbol Dmel\PNUTS (CG33526, FBgn0053526). It is a protein_coding_gene from Drosophila melanogaster. Its sequence location is 2L:870464..877050. It has the cytological map location 21E2. Based on sequence similarity, it is predicted to have molecular function</span>: protein phosphatase regulator activity. There is experimental evidence that it is in…	19.5804	28.8555	41.9209	35.8996	48.5682	30.0976	42.2381	36.2349	0.0198981	1.2446
FBtr0074654	898	FBgn0030968	CG7322	X	18749952	This gene is referred to in FlyBase by the symbol Dmel\CG7322 (CG7322, FBgn0030968). It is a protein_coding_gene from Drosophila melanogaster. Its sequence location is X:18749952..18751484. It has the cytological map location 17E1. Based on sequence similarity, it is predicted to have molecular function</span>: oxidoreductase activity, acting on CH-OH group of donors. An electronic pipeline based…	100.103	87.1951	86.8697	82.5743	129.02	121.451	94.1144	98.4842	0.0283578	1.24199
FBtr0081882	2250	FBgn0037607	CG8036	3R	4493726	This gene is referred to in FlyBase by the symbol Dmel\CG8036 (CG8036, FBgn0037607). It is a protein_coding_gene from Drosophila melanogaster. Its sequence location is 3R:4493726..4499453. It has the cytological map location 85A5. Based on sequence similarity, it is predicted to have molecular function</span>: transketolase activity. There is experimental evidence that it is involved in the biolo…	349.138	305.172	303.357	295.297	404.63	434.5	407.808	306.458	8.37309e-16	1.23978
FBtr0074435	6957	FBgn0030842	CG8557	X	17350590	This gene is referred to in FlyBase by the symbol Dmel\CG8557 (CG8557, FBgn0030842). It is a protein_coding_gene from Drosophila melanogaster. Its sequence location is X:17350590..17400830. It has the cytological map location 16A5-16B1. An electronic pipeline based on InterPro domains suggests that it has the molecular function</span>: Rho guanyl-nucleotide exchange factor activity. An electronic…	11.2336	21.9325	15.6393	18.3334	23.1756	24.292	18.5113	17.2523	0.00523484	1.23969
FBtr0072312	2652	FBgn0020521	pio	2R	20468772	The gene piopio is referred to in FlyBase by the symbol Dmel\pio (CG3541, FBgn0020521). It is a protein_coding_gene from Drosophila melanogaster. Its sequence location is 2R:20468772..20485385. It has the cytological map location 60D7-60D8. Its molecular function is unknown. There is experimental evidence that it is involved in the biological process</span>: apposition of dorsal and ventral imagi…	42.7398	35.5817	24.0007	36.1635	44.7773	41.8644	43.249	41.6813	0.0218412	1.23892
FBtr0112983	8095	FBgn0030613	rab3-GEF	X	14987286	The gene rab3-GEF is referred to in FlyBase by the symbol Dmel\rab3-GEF (CG5627, FBgn0030613). It is a protein_coding_gene from Drosophila melanogaster. Its sequence location is X:14987286..15007795. It has the cytological map location 13A11-13A12. Based on sequence similarity, it is predicted to have molecular function</span>: Rab guanyl-nucleotide exchange factor activity. Based on sequence sim…	16.5365	16.1211	10.9055	11.9693	25.5257	12.8649	15.9089	14.3067	0.00784654	1.23543
FBtr0089324	2304	FBgn0002565	Lsp2	3L	12122493	The gene Larval serum protein 2 is referred to in FlyBase by the symbol Dmel\Lsp2 (CG6806, FBgn0002565). It is a protein_coding_gene from Drosophila melanogaster. Its sequence location is 3L:12122493..12124796. It has the cytological map location 68F5. It is reported to have molecular function</span>: nutrient reservoir activity. An electronic pipeline based on InterPro domains suggests that it i…	202.277	242.686	352.374	372.059	354.499	318.555	431.437	337.193	2.89766e-14	1.23284
FBtr0089086	3948	FBgn0025936	Eph	4	631312	The gene Eph receptor tyrosine kinase is referred to in FlyBase by the symbol Dmel\Eph (CG1511, FBgn0025936). It is a protein_coding_gene from Drosophila melanogaster. Its sequence location is 4:631312..641552. It has the cytological map location 102D1. Based on sequence similarity, it is predicted to have molecular function</span>: ephrin receptor activity; transmembrane receptor protein tyrosin…	19.3009	32.0377	28.5974	27.5478	19.0684	23.8893	34.4033	54.6474	0.0199507	1.22817
FBtr0112953	9618	FBgn0029846	Ca-alpha1T	X	6001086	The gene Ca-Î±1T is referred to in FlyBase by the symbol Dmel\Ca-Î±1T (CG15899, FBgn0029846). It is a protein_coding_gene from Drosophila melanogaster. Its sequence location is X:6001086..6040199. It has the cytological map location 5D5-5D6. Based on sequence similarity, it is predicted to have molecular function</span>: low voltage-gated calcium channel activity. An electronic pipeline based on …	12.2918	15.0296	16.113	6.06424	15.4582	9.09072	15.5864	20.5739	0.00906791	1.22648
FBtr0300201	10004	FBgn0259240	Ten-a	X	12087914	The gene Tenascin accessory is referred to in FlyBase by the symbol Dmel\Ten-a (CG42338, FBgn0259240). It is a protein_coding_gene from Drosophila melanogaster. Its sequence location is X:12087914..12226216. It has the cytological map location 11A6-11A8. Its molecular function is unknown. There is experimental evidence that it is involved in the biological process</span>: periodic partitioning by…	6.64043	8.73008	11.1822	7.90636	16.0226	9.23168	6.83913	10.1025	0.0326514	1.22453
FBtr0077209	3421	FBgn0003423	slgA	X	21245368	The gene sluggish A is referred to in FlyBase by the symbol Dmel\slgA (CG1417, FBgn0003423). It is a protein_coding_gene from Drosophila melanogaster. Its sequence location is X:21245368..21256188. It has the cytological map location 19F6-20A1. Based on sequence similarity, it is predicted to have molecular function</span>: proline dehydrogenase activity. There is experimental evidence that it is…	27.7037	25.236	33.0008	21.3858	32.4534	29.5812	39.1145	30.1591	0.0310991	1.22345
FBtr0301225	7617	FBgn0038108	CG7518	3R	8824307	This gene is referred to in FlyBase by the symbol Dmel\CG7518 (CG7518, FBgn0038108). It is a protein_coding_gene from Drosophila melanogaster. Its sequence location is 3R:8824307..8834126. It has the cytological map location 87D7-87D8. An electronic pipeline based on InterPro domains suggests that it has the molecular function</span>: DNA binding. The biological processes in which it is involved …	15.0091	9.88453	11.5889	10.7734	20.1556	12.1246	11.4919	13.9594	0.0347864	1.22167
FBtr0085800	2648	FBgn0039858	CycG	3R	27424172	The gene Cyclin G is referred to in FlyBase by the symbol Dmel\CycG (CG11525, FBgn0039858). It is a protein_coding_gene from Drosophila melanogaster. Its sequence location is 3R:27424172..27438386. It has the cytological map location 100C7. Based on sequence similarity, it is predicted to have molecular function</span>: cyclin-dependent protein kinase regulator activity. The biological processes …	179.694	151.261	170.549	169.889	299.341	151.014	171.358	197.978	9.33654e-09	1.22088
FBtr0088647	832	FBgn0004921	Ggamma1	2R	4788908	The gene G protein Î³ 1 is referred to in FlyBase by the symbol Dmel\GÎ³1 (CG8261, FBgn0004921). It is a protein_coding_gene from Drosophila melanogaster. Its sequence location is 2R:4788908..4792296. It has the cytological map location 44F3-44F5. It is reported to have molecular function</span>: GTPase activity. There is experimental evidence that it is involved in the biological process</span>:…	220.77	229.247	333.073	268.57	271.519	180.668	377.288	454.187	0.000266873	1.22061
FBtr0086536	1613	FBgn0003887	betaTub56D	2R	15334824	The gene Î²-Tubulin at 56D is referred to in FlyBase by the symbol Dmel\Î²Tub56D (CG9277, FBgn0003887). It is a protein_coding_gene from Drosophila melanogaster. Its sequence location is 2R:15334824..15339122. It has the cytological map location 56D7-56D8. Based on sequence similarity, it is predicted to have molecular function</span>: structural constituent of cytoskeleton; GTP binding. Based on…	117.511	112.647	130.448	168.569	169.986	127.914	162.798	182.731	0.000383204	1.21591
FBtr0070800	558	FBgn0029785	RpL35	X	5566475	The gene Ribosomal protein L35 is referred to in FlyBase by the symbol Dmel\RpL35 (CG4111, FBgn0029785). It is a protein_coding_gene from Drosophila melanogaster. Its sequence location is X:5566475..5567589. It has the cytological map location 5A11. Based on sequence similarity, it is predicted to have molecular function</span>: structural constituent of ribosome. There is experimental evidence t…	299.42	269.855	336.606	278.185	371.99	348.638	322.75	394.28	0.00227441	1.21417
FBtr0078939	2749	FBgn0051522	CG31522	3R	267137	This gene is referred to in FlyBase by the symbol Dmel\CG31522 (CG31522, FBgn0051522). It is a protein_coding_gene from Drosophila melanogaster. Its sequence location is 3R:267137..279036. It has the cytological map location 82B1-82B2. Its molecular function is unknown. Based on sequence similarity, it is predicted to be involved in the biological process</span>: fatty acid biosynthetic process; …	44.0719	36.8828	39.9527	56.4689	59.705	53.9693	54.5326	47.1061	0.0135551	1.21388
FBtr0112577	3575	FBgn0250818	CG34360	3R	5700403	This gene is referred to in FlyBase by the symbol Dmel\CG34360 (CG34360, FBgn0250818). It is a protein_coding_gene from Drosophila melanogaster. Its sequence location is 3R:5700403..5814598. It has the cytological map location 85F1-85F4. An electronic pipeline based on InterPro domains suggests that it has the molecular function</span>: zinc ion binding. The biological processes in which it is in…	35.2566	27.7994	36.7482	30.145	45.3708	32.4289	36.8674	42.4014	0.0200551	1.20869
FBtr0079175	1689	FBgn0001942	eIF-4a	2L	5981759	The gene Eukaryotic initiation factor 4a is referred to in FlyBase by the symbol Dmel\eIF-4a (CG9075, FBgn0001942). It is a protein_coding_gene from Drosophila melanogaster. Its sequence location is 2L:5981759..5985572. It has the cytological map location 26B2. Based on sequence similarity, it is predicted to have molecular function</span>: translation initiation factor activity; RNA helicase act…	356.927	389.893	185.357	393.967	368.112	407.208	440.208	387.049	1.62768e-09	1.20845
FBtr0077662	8130	FBgn0015600	toc	2L	3068339	The gene toucan is referred to in FlyBase by the symbol Dmel\toc (CG9660, FBgn0015600). It is a protein_coding_gene from Drosophila melanogaster. Its sequence location is 2L:3068339..3144613. It has the cytological map location 23D1-23D2. It is reported to have molecular function</span>: protein kinase binding. There is experimental evidence that it is involved in the biological process</span>: s…	13.7006	12.718	13.8871	11.1881	16.6253	12.3262	17.2015	16.056	0.034725	1.20809
FBtr0303031	2532	FBgn0037138	CG7145	3L	21829912	This gene is referred to in FlyBase by the symbol Dmel\CG7145 (CG7145, FBgn0037138). It is a protein_coding_gene from Drosophila melanogaster. Its sequence location is 3L:21829912..21834464. It has the cytological map location 78F4. Based on sequence similarity, it is predicted to have molecular function</span>: 1-pyrroline-5-carboxylate dehydrogenase activity. Based on sequence similarity, it is…	18.9018	54.7115	27.1645	47.2508	61.7776	31.4284	59.9996	25.3749	0.0479803	1.20639
FBtr0072556	1797	FBgn0035147	CG12030	3L	648517	This gene is referred to in FlyBase by the symbol Dmel\CG12030 (CG12030, FBgn0035147). It is a protein_coding_gene from Drosophila melanogaster. Its sequence location is 3L:648517..651313. It has the cytological map location 61C8. Based on sequence similarity, it is predicted to have molecular function</span>: UDP-glucose 4-epimerase activity. It is reported to be involved in the biological proce…	84.2756	84.9117	81.6789	83.0805	108.526	112.635	91.8212	89.6351	0.00630449	1.20563
FBtr0070823	1605	FBgn0000042	Act5C	X	5794897	The gene Actin 5C is referred to in FlyBase by the symbol Dmel\Act5C (CG4027, FBgn0000042). It is a protein_coding_gene from Drosophila melanogaster. Its sequence location is X:5794897..5798823. It has the cytological map location 5C7. Based on sequence similarity, it is predicted to have molecular function</span>: structural constituent of cytoskeleton. There is experimental evidence that it is …	250.199	274.575	221.91	291.996	446.946	303.024	283.34	218.425	2.40611e-07	1.20512
FBtr0072635	1219	FBgn0035189	CG9119	3L	1203306	This gene is referred to in FlyBase by the symbol Dmel\CG9119 (CG9119, FBgn0035189). It is a protein_coding_gene from Drosophila melanogaster. Its sequence location is 3L:1203306..1204792. It has the cytological map location 61F3. An electronic pipeline based on InterPro domains suggests that it has the molecular function</span>: hydrolase activity, acting on ester bonds; zinc ion binding. The bi…	116.224	83.9989	121.243	89.2174	132.265	140.249	114.725	106.231	0.0177006	1.20158
FBtr0076139	1105	FBgn0086254	CG6084	3L	11613633	This gene is referred to in FlyBase by the symbol Dmel\CG6084 (CG6084, FBgn0086254). It is a protein_coding_gene from Drosophila melanogaster. Its sequence location is 3L:11613633..11617481. It has the cytological map location 68C15-68D. Based on sequence similarity, it is predicted to have molecular function</span>: aldehyde reductase activity. An electronic pipeline based on InterPro domains su…	219.287	207.131	179.276	210.27	219.293	280.981	273.15	203.885	0.000787605	1.19773
FBtr0077727	3978	FBgn0004242	Syt1	2L	2780741	The gene Synaptotagmin 1 is referred to in FlyBase by the symbol Dmel\Syt1 (CG3139, FBgn0004242). It is a protein_coding_gene from Drosophila melanogaster. Its sequence location is 2L:2780741..2799970. It has the cytological map location 23A6-23B1. There is experimental evidence that it has the molecular function</span>: protein binding. There is experimental evidence that it is involved in the b…	48.8759	86.556	59.6022	36.7832	80.0913	58.0418	72.8402	66.4234	0.000612331	1.19662
FBtr0075538	3674	FBgn0036534	Dcp2	3L	15814087	The gene Decapping protein 2 is referred to in FlyBase by the symbol Dmel\Dcp2 (CG6169, FBgn0036534). It is a protein_coding_gene from Drosophila melanogaster. Its sequence location is 3L:15814087..15819519. It has the cytological map location 72A1. An electronic pipeline based on InterPro domains suggests that it has the molecular function</span>: RNA binding; hydrolase activity; manganese ion b…	27.9224	31.1486	34.9198	28.2562	36.7883	34.4976	35.0524	39.826	0.040668	1.19565
FBtr0088272	3267	FBgn0001122	G-oalpha47A	2R	6325466	The gene G protein oÎ± 47A is referred to in FlyBase by the symbol Dmel\G-oÎ±47A (CG2204, FBgn0001122). It is a protein_coding_gene from Drosophila melanogaster. Its sequence location is 2R:6325466..6351297. It has the cytological map location 47A7-47A9. Based on sequence similarity, it is predicted to have molecular function</span>: GTPase activity. There is experimental evidence that it is invo…	36.1856	35.6438	50.8932	42.9745	45.2115	32.4775	53.277	66.6914	0.0242238	1.19288
FBtr0300241	6130	FBgn0000363	cpo	3R	13757595	The gene couch potato is referred to in FlyBase by the symbol Dmel\cpo (CG31243, FBgn0000363). It is a protein_coding_gene from Drosophila melanogaster. Its sequence location is 3R:13757595..13841501. It has the cytological map location 90D1-90E1. Based on sequence similarity, it is predicted to have molecular function</span>: mRNA binding. There is experimental evidence that it is involved in th…	24.5455	28.6582	32.6489	18.709	28.0329	18.9116	39.0622	38.4644	0.0118673	1.19041
FBtr0079221	4277	FBgn0000052	ade2	2L	6041178	The gene adenosine 2 is referred to in FlyBase by the symbol Dmel\ade2 (CG9127, FBgn0000052). It is a protein_coding_gene from Drosophila melanogaster. Its sequence location is 2L:6041178..6045970. It has the cytological map location 26B3. Based on sequence similarity, it is predicted to have molecular function</span>: phosphoribosylformylglycinamidine synthase activity. Based on sequence similar…	29.2414	20.1855	43.4304	14.3307	32.0531	23.6599	45.1645	26.5858	0.0398396	1.18916
FBtr0113087	7241	FBgn0034155	unc-104	2R	12639001	The gene unc-104 is referred to in FlyBase by the symbol Dmel\unc-104 (CG8566, FBgn0034155). It is a protein_coding_gene from Drosophila melanogaster. Its sequence location is 2R:12639001..12660002. It has the cytological map location 53D6-53D7. Based on sequence similarity, it is predicted to have molecular function</span>: microtubule motor activity. There is experimental evidence that it is in…	78.9369	75.5561	75.5515	71.6857	86.7977	68.7941	99.3461	102.491	2.03539e-07	1.1846
FBtr0088715	3105	FBgn0086784	stmA	2R	4617003	The gene stambha A is referred to in FlyBase by the symbol Dmel\stmA (CG8739, FBgn0086784). It is a protein_coding_gene from Drosophila melanogaster. Its sequence location is 2R:4617003..4621809. It has the cytological map location 44E3. An electronic pipeline based on InterPro domains suggests that it has the molecular function</span>: binding. There is experimental evidence that it is involved …	34.6125	29.7444	51.233	37.5741	55.038	27.21	51.8441	47.1255	0.0492102	1.18316
FBtr0087614	4576	FBgn0026611	AGO1	2R	9834047	The gene Argonaute-1 is referred to in FlyBase by the symbol Dmel\AGO1 (CG6671, FBgn0026611). It is a protein_coding_gene from Drosophila melanogaster. Its sequence location is 2R:9834047..9845594. It has the cytological map location 50C9-50C17. There is experimental evidence that it has the molecular function</span>: enzyme binding; protein binding; miRNA binding. There is experimental evidence …	27.5433	26.9832	36.1101	23.3343	42.6207	25.9789	31.6609	34.2774	0.0389093	1.18046
FBtr0078025	2606	FBgn0002563	Lsp1beta	2L	898647	The gene Larval serum protein 1 Î² is referred to in FlyBase by the symbol Dmel\Lsp1Î² (CG4178, FBgn0002563). It is a protein_coding_gene from Drosophila melanogaster. Its sequence location is 2L:898647..901320. It has the cytological map location 21E2. It is reported to have molecular function</span>: nutrient reservoir activity. An electronic pipeline based on InterPro domains suggests that it …	73.4858	63.5599	59.4756	86.5046	101.142	77.2895	94.2015	61.4095	0.00792269	1.18025
FBtr0075042	3081	FBgn0036837	CG18135	3L	18983114	This gene is referred to in FlyBase by the symbol Dmel\CG18135 (CG18135, FBgn0036837). It is a protein_coding_gene from Drosophila melanogaster. Its sequence location is 3L:18983114..18991383. It has the cytological map location 75F2. There is experimental evidence that it has the molecular function</span>: protein binding. An electronic pipeline based on InterPro domains suggests that it is invo…	81.1833	91.5557	87.9477	69.3151	106.228	93.4374	83.5978	105.917	0.00121254	1.17933
FBtr0077637	3405	FBgn0010263	Rbp9	2L	2954762	The gene RNA-binding protein 9 is referred to in FlyBase by the symbol Dmel\Rbp9 (CG3151, FBgn0010263). It is a protein_coding_gene from Drosophila melanogaster. Its sequence location is 2L:2954762..2968434. It has the cytological map location 23C3. Based on sequence similarity, it is predicted to have molecular function</span>: mRNA binding. It is reported to be involved in the biological proces…	49.3549	53.9516	57.5728	33.6815	59.8264	56.268	49.9364	62.4492	0.0199705	1.17434
FBtr0084213	1978	FBgn0003178	PyK	3R	18193234	The gene Pyruvate kinase is referred to in FlyBase by the symbol Dmel\PyK (CG7070, FBgn0003178). It is a protein_coding_gene from Drosophila melanogaster. Its sequence location is 3R:18193234..18198464. It has the cytological map location 94A6. There is experimental evidence that it has the molecular function</span>: pyruvate kinase activity. Based on sequence similarity, it is predicted to be in…	196.104	175.599	168.647	209.441	239.655	228.497	223.805	186.277	0.000108369	1.1713
FBtr0076619	8297	FBgn0010825	Gug	3L	8443416	The gene Grunge is referred to in FlyBase by the symbol Dmel\Gug (CG6964, FBgn0010825). It is a protein_coding_gene from Drosophila melanogaster. Its sequence location is 3L:8443416..8465769. It has the cytological map location 66C13-66D1. There is experimental evidence that it has the molecular function</span>: histone deacetylase activity; transcription repressor binding; transcription corepres…	16.3686	17.4226	20.1632	11.2009	24.2045	16.8152	14.0667	21.1877	0.0474135	1.17065
FBtr0081035	3100	FBgn0032666	CG5758	2L	18120027	This gene is referred to in FlyBase by the symbol Dmel\CG5758 (CG5758, FBgn0032666). It is a protein_coding_gene from Drosophila melanogaster. Its sequence location is 2L:18120027..18129864. It has the cytological map location 36E5. Its molecular function is unknown. The biological processes in which it is involved are not known. 9 alleles are reported. The phenotype of these alleles is annotated…	85.7284	101.681	82.113	87.7086	116.789	113.467	99.9617	87.9558	0.00118339	1.1706
FBtr0088872	7820	FBgn0033246	CG11198	2R	3861620	This gene is referred to in FlyBase by the symbol Dmel\CG11198 (CG11198, FBgn0033246). It is a protein_coding_gene from Drosophila melanogaster. Its sequence location is 2R:3861620..3874729. It has the cytological map location 44A1-44A2. Based on sequence similarity, it is predicted to have molecular function</span>: acetyl-CoA carboxylase activity. An electronic pipeline based on InterPro domain…	121.07	103.98	171.414	117.584	168.522	138.459	145.641	149.019	5.86757e-12	1.1704
FBtr0074212	2228	FBgn0000536	eas	X	16172360	The gene easily shocked is referred to in FlyBase by the symbol Dmel\eas (CG3525, FBgn0000536). It is a protein_coding_gene from Drosophila melanogaster. Its sequence location is X:16172360..16179654. It has the cytological map location 14B7. There is experimental evidence that it has the molecular function</span>: ethanolamine kinase activity. There is experimental evidence that it is involved i…	78.9355	97.3214	70.4872	79.4342	90.5624	104.516	118.763	67.5767	0.0164008	1.16936
FBtr0301772	3632	FBgn0041605	cpx	3R	105906	The gene complexin is referred to in FlyBase by the symbol Dmel\cpx (CG32490, FBgn0041605). It is a protein_coding_gene from Drosophila melanogaster. Its sequence location is 3R:105906..128309. It has the cytological map location 82A1-82A3. Based on sequence similarity, it is predicted to have molecular function</span>: neurotransmitter transporter activity. There is experimental evidence that it…	112.715	146.488	204.312	83.8432	124.133	155.55	139.06	219.978	1.04053e-05	1.16692
FBtr0290006	69439	FBgn0053196	dp	2L	4479471	The gene dumpy is referred to in FlyBase by the symbol Dmel\dp (CG33196, FBgn0053196). It is a protein_coding_gene from Drosophila melanogaster. Its sequence location is 2L:4479471..4591963. It has the cytological map location 24F4-25A1. An electronic pipeline based on InterPro domains suggests that it has the molecular function</span>: 4 iron, 4 sulfur cluster binding; serine-type endopeptidase …	8.78028	7.74877	5.63179	6.62095	9.69084	7.72565	9.04117	7.12538	8.24019e-06	1.16682
FBtr0077708	2402	FBgn0031449	CG31689	2L	2730106	This gene is referred to in FlyBase by the symbol Dmel\CG31689 (CG31689, FBgn0031449). It is a protein_coding_gene from Drosophila melanogaster. Its sequence location is 2L:2730106..2739833. It has the cytological map location 23A3. Based on sequence similarity, it is predicted to have molecular function</span>: ATPase activity, coupled to transmembrane movement of substances; transporter activit…	101.287	62.6896	80.7633	107.023	116.563	104.716	103.04	85.0287	0.0112107	1.1637
FBtr0078959	2178	FBgn0037230	CG9780	3R	117996	This gene is referred to in FlyBase by the symbol Dmel\CG9780 (CG9780, FBgn0037230). It is a protein_coding_gene from Drosophila melanogaster. Its sequence location is 3R:117996..120558. It has the cytological map location 82A1. An electronic pipeline based on InterPro domains suggests that it has the molecular function</span>: metallopeptidase activity. An electronic pipeline based on InterPro d…	78.9537	81.5806	79.1717	77.1721	97.5201	97.8928	96.0836	76.857	0.0273172	1.16245
FBtr0300521	5716	FBgn0259176	bun	2L	12456577	The gene bunched is referred to in FlyBase by the symbol Dmel\bun (CG42281, FBgn0259176). It is a protein_coding_gene from Drosophila melanogaster. Its sequence location is 2L:12456577..12546630. It has the cytological map location 33E5-33E9. Based on sequence similarity, it is predicted to have molecular function</span>: protein homodimerization activity. There is experimental evidence for 13 un…	29.5709	28.451	39.1439	31.827	44.0848	29.2204	34.3233	41.9886	0.0266027	1.15989
FBtr0074559	2006	FBgn0022355	Tsf1	X	18281965	The gene Transferrin 1 is referred to in FlyBase by the symbol Dmel\Tsf1 (CG6186, FBgn0022355). It is a protein_coding_gene from Drosophila melanogaster. Its sequence location is X:18281965..18284377. It has the cytological map location 17A9. Based on sequence similarity, it is predicted to have molecular function</span>: iron ion transmembrane transporter activity; ferric iron binding. Based on …	971.704	1002.35	1159.42	1009.91	1279.24	1207.35	1247.85	1061.09	6.58362e-21	1.15739
FBtr0088679	2515	FBgn0003074	Pgi	2R	4798407	The gene Phosphoglucose isomerase is referred to in FlyBase by the symbol Dmel\Pgi (CG8251, FBgn0003074). It is a protein_coding_gene from Drosophila melanogaster. Its sequence location is 2R:4798407..4801631. It has the cytological map location 44F6. There is experimental evidence that it has the molecular function</span>: glucose-6-phosphate isomerase activity. It is reported to be involved in …	200.851	193.587	194.669	205.999	246.833	256.28	217.623	197.987	3.18924e-05	1.15547
FBtr0078122	19535	FBgn0016977	spen	2L	159034	The gene split ends is referred to in FlyBase by the symbol Dmel\spen (CG18497, FBgn0016977). It is a protein_coding_gene from Drosophila melanogaster. Its sequence location is 2L:159034..203251. It has the cytological map location 21B3-21B4. There is experimental evidence that it has the molecular function</span>: transcription regulator activity. There is experimental evidence for 12 unique bio…	18.956	16.2899	25.3242	15.133	14.7266	18.8608	25.8028	28.0742	0.000814083	1.15536
FBtr0080260	6202	FBgn0020309	crol	2L	11794327	The gene crooked legs is referred to in FlyBase by the symbol Dmel\crol (CG14938, FBgn0020309). It is a protein_coding_gene from Drosophila melanogaster. Its sequence location is 2L:11794327..11809433. It has the cytological map location 33A1-33A2. Based on sequence similarity, it is predicted to have molecular function</span>: RNA polymerase II transcription factor activity. There is experimenta…	25.8355	28.6493	36.9039	29.4924	33.9347	29.3072	37.6356	38.6985	0.0317476	1.15466
FBtr0301374	9430	FBgn0028371	jbug	2R	18604826	The gene jitterbug is referred to in FlyBase by the symbol Dmel\jbug (CG30092, FBgn0028371). It is a protein_coding_gene from Drosophila melanogaster. Its sequence location is 2R:18604826..18624550. It has the cytological map location 59A3. Based on sequence similarity, it is predicted to have molecular function</span>: actin binding. There is experimental evidence that it is involved in the biol…	33.3635	28.3167	31.129	22.5419	31.9422	39.0726	32.9679	28.1329	0.00969908	1.14533
FBtr0089246	9753	FBgn0025726	unc-13	4	891551	The gene unc-13 is referred to in FlyBase by the symbol Dmel\unc-13 (CG2999, FBgn0025726). It is a protein_coding_gene from Drosophila melanogaster. Its sequence location is 4:891551..925419. It has the cytological map location 102E5-102F1. Based on sequence similarity, it is predicted to have molecular function</span>: diacylglycerol binding. There is experimental evidence that it is involved in…	23.9434	26.0407	18.1019	19.4639	16.7273	18.4349	34.5578	30.5441	0.0370562	1.14522
FBtr0075341	7191	FBgn0036663	CG9674	3L	16780915	This gene is referred to in FlyBase by the symbol Dmel\CG9674 (CG9674, FBgn0036663). It is a protein_coding_gene from Drosophila melanogaster. Its sequence location is 3L:16780915..16800828. It has the cytological map location 73C4-73D1. Based on sequence similarity, it is predicted to have molecular function</span>: glutamate synthase (NADPH) activity. An electronic pipeline based on InterPro do…	63.182	48.3013	36.3986	54.4477	60.1474	57.9327	67.857	44.9446	0.00261987	1.14112
FBtr0079431	4522	FBgn0000053	ade3	2L	7014861	The gene adenosine 3 is referred to in FlyBase by the symbol Dmel\ade3 (CG31628, FBgn0000053). It is a protein_coding_gene from Drosophila melanogaster. Its sequence location is 2L:7014861..7023940. It has the cytological map location 27D4. Based on sequence similarity, it is predicted to have molecular function</span>: phosphoribosylamine-glycine ligase activity; phosphoribosylformylglycinamidin…	41.7001	41.291	65.139	36.2943	52.7339	49.539	53.398	54.7065	0.0358804	1.14072
FBtr0078413	2968	FBgn0012034	AcCoAS	3L	21264306	The gene Acetyl Coenzyme A synthase is referred to in FlyBase by the symbol Dmel\AcCoAS (CG9390, FBgn0012034). It is a protein_coding_gene from Drosophila melanogaster. Its sequence location is 3L:21264306..21273343. It has the cytological map location 78C3-78C4. Based on sequence similarity, it is predicted to have molecular function</span>: acetate-CoA ligase activity. It is reported to be invo…	207.725	204.289	191.585	170.893	202.651	228.751	230.848	217.42	0.000143	1.1358
FBtr0079176	1571	FBgn0001942	eIF-4a	2L	5981759	The gene Eukaryotic initiation factor 4a is referred to in FlyBase by the symbol Dmel\eIF-4a (CG9075, FBgn0001942). It is a protein_coding_gene from Drosophila melanogaster. Its sequence location is 2L:5981759..5985572. It has the cytological map location 26B2. Based on sequence similarity, it is predicted to have molecular function</span>: translation initiation factor activity; RNA helicase act…	345.178	307.994	192.091	346.777	442.48	365.246	315.73	229.184	0.000673846	1.13473
FBtr0113360	2247	FBgn0050118	CG30118	2R	14318031	This gene is referred to in FlyBase by the symbol Dmel\CG30118 (CG30118, FBgn0050118). It is a protein_coding_gene from Drosophila melanogaster. Its sequence location is 2R:14318031..14327986. It has the cytological map location 55C9. Its molecular function is unknown. The biological processes in which it is involved are not known. 9 alleles are reported. No phenotypic data is available. It has 3…	106.533	107.668	99.1237	102.524	124.602	124.621	108.805	113.845	0.0379211	1.13472
FBtr0301837	9551	FBgn0003137	Ppn	3R	24346387	The gene Papilin is referred to in FlyBase by the symbol Dmel\Ppn (CG33103, FBgn0003137). It is a protein_coding_gene from Drosophila melanogaster. Its sequence location is 3R:24346387..24366053. It has the cytological map location 98D3-98D4. There is experimental evidence that it has the molecular function</span>: extracellular matrix structural constituent. There is experimental evidence that i…	40.9199	42.9878	37.6127	29.8133	27.4926	61.4161	35.9213	45.4095	0.0110372	1.12493
FBtr0074240	1161	FBgn0030737	CG9914	X	16200945	This gene is referred to in FlyBase by the symbol Dmel\CG9914 (CG9914, FBgn0030737). It is a protein_coding_gene from Drosophila melanogaster. Its sequence location is X:16200945..16202416. It has the cytological map location 14B9. An electronic pipeline based on InterPro domains suggests that it has the molecular function</span>: 3-hydroxyacyl-CoA dehydrogenase activity; NAD binding. An electron…	254.995	244.696	265.217	242.708	315.166	320.744	255.644	233.946	0.0406733	1.11699
FBtr0070156	580	FBgn0002579	RpL36	X	522350	The gene Ribosomal protein L36 is referred to in FlyBase by the symbol Dmel\RpL36 (CG7622, FBgn0002579). It is a protein_coding_gene from Drosophila melanogaster. Its sequence location is X:522350..523495. It has the cytological map location 1B12. Based on sequence similarity, it is predicted to have molecular function</span>: structural constituent of ribosome. Based on sequence similarity, it i…	414.393	495.006	507.895	756.893	609.226	601.377	534.279	680.607	0.0389405	1.11558
FBtr0079148	1770	FBgn0001128	Gpdh	2L	5943682	The gene Glycerol 3 phosphate dehydrogenase is referred to in FlyBase by the symbol Dmel\Gpdh (CG9042, FBgn0001128). It is a protein_coding_gene from Drosophila melanogaster. Its sequence location is 2L:5943682..5949092. It has the cytological map location 26A3. Based on sequence similarity, it is predicted to have molecular function</span>: glycerol-3-phosphate dehydrogenase (NAD+) activity. The…	231.297	182.623	140.918	199.978	210.542	243.693	223.389	162.971	0.0322228	1.11364
FBtr0087621	27833	FBgn0013733	shot	2R	9751742	The gene short stop is referred to in FlyBase by the symbol Dmel\shot (CG18076, FBgn0013733). It is a protein_coding_gene from Drosophila melanogaster. Its sequence location is 2R:9751742..9829615. It has the cytological map location 50C6-50C9. There is experimental evidence that it has the molecular function</span>: protein binding. There is experimental evidence that it is involved in the biolo…	23.8008	23.119	26.3667	18.9338	25.9112	21.4982	22.8094	31.883	0.00252072	1.10715
FBtr0086633	1801	FBgn0034394	CG15096	2R	14695841	This gene is referred to in FlyBase by the symbol Dmel\CG15096 (CG15096, FBgn0034394). It is a protein_coding_gene from Drosophila melanogaster. Its sequence location is 2R:14695841..14702514. It has the cytological map location 55F5. Based on sequence similarity, it is predicted to have molecular function</span>: high affinity inorganic phosphate:sodium symporter activity. An electronic pipeline…	352.634	332.761	270.137	294.803	336.108	378.613	411.715	257.779	0.00432974	1.10707
FBtr0081627	1388	FBgn0024289	Sodh-1	3R	2878057	The gene Sorbitol dehydrogenase 1 is referred to in FlyBase by the symbol Dmel\Sodh-1 (CG1982, FBgn0024289). It is a protein_coding_gene from Drosophila melanogaster. Its sequence location is 3R:2878057..2880264. It has the cytological map location 84B2. It is reported to have molecular function</span>: L-iditol 2-dehydrogenase activity. An electronic pipeline based on InterPro domains suggests t…	390.684	378.254	362.346	391.783	449.337	494.81	381.277	354.194	0.00932709	1.10279
FBtr0085248	1462	FBgn0003279	RpL4	3R	23748515	The gene Ribosomal protein L4 is referred to in FlyBase by the symbol Dmel\RpL4 (CG5502, FBgn0003279). It is a protein_coding_gene from Drosophila melanogaster. Its sequence location is 3R:23748515..23750644. It has the cytological map location 98B6. Based on sequence similarity, it is predicted to have molecular function</span>: structural constituent of ribosome. Based on sequence similarity, i…	537.318	491.629	464.056	522.763	640.554	596.78	529.892	443.553	0.0024137	1.09674
FBtr0100485	2900	FBgn0004507	GlyP	2L	2130815	The gene Glycogen phosphorylase is referred to in FlyBase by the symbol Dmel\GlyP (CG7254, FBgn0004507). It is a protein_coding_gene from Drosophila melanogaster. Its sequence location is 2L:2130815..2137296. It has the cytological map location 22C3-22D1. There is experimental evidence that it has the molecular function</span>: glycogen phosphorylase activity; pyridoxal phosphate binding; protein…	182.273	169.271	164.224	184.447	206.406	211.415	183.181	165.531	0.0226339	1.09471
FBtr0070291	1032	FBgn0003517	sta	X	1375830	The gene stubarista is referred to in FlyBase by the symbol Dmel\sta (CG14792, FBgn0003517). It is a protein_coding_gene from Drosophila melanogaster. Its sequence location is X:1375830..1377446. It has the cytological map location 2B1. Based on sequence similarity, it is predicted to have molecular function</span>: structural constituent of ribosome. There is experimental evidence that it is inv…	500.842	454.264	377.943	461.785	540.728	592.192	501.103	327.463	0.0369424	1.09285
FBtr0080163	768	FBgn0015756	RpL9	2L	11002833	The gene Ribosomal protein L9 is referred to in FlyBase by the symbol Dmel\RpL9 (CG6141, FBgn0015756). It is a protein_coding_gene from Drosophila melanogaster. Its sequence location is 2L:11002833..11004189. It has the cytological map location 32C1. Based on sequence similarity, it is predicted to have molecular function</span>: structural constituent of ribosome. There is experimental evidence …	655.19	735.899	518.555	720.942	797.001	708.754	724.449	642.869	0.0321205	1.09218
FBtr0086216	785	FBgn0034512	CG18067	2R	16422015	This gene is referred to in FlyBase by the symbol Dmel\CG18067 (CG18067, FBgn0034512). It is a protein_coding_gene from Drosophila melanogaster. Its sequence location is 2R:16422015..16422860. It has the cytological map location 57A5. An electronic pipeline based on InterPro domains suggests that it has the molecular function</span>: 3',5'-cyclic-nucleotide phosphodiesterase activity. An electron…	1656.65	1468.06	1510.17	1457.26	1312.25	1943.8	2012.21	1374.55	0.000216158	1.09039
FBtr0078144	17918	FBgn0086902	kis	2L	210732	The gene kismet is referred to in FlyBase by the symbol Dmel\kis (CG3696, FBgn0086902). It is a protein_coding_gene from Drosophila melanogaster. Its sequence location is 2L:210732..250795. It has the cytological map location 21B4-21B5. Based on sequence similarity, it is predicted to have molecular function</span>: ATP-dependent helicase activity. There is experimental evidence that it is involv…	32.5542	33.3909	34.255	27.8658	34.5917	27.143	33.5219	44.2966	0.0297757	1.0897
FBtr0072924	1118	FBgn0261602	RpL8	3L	2587450	The gene Ribosomal protein L8 is referred to in FlyBase by the symbol Dmel\RpL8 (CG1263, FBgn0261602). It is a protein_coding_gene from Drosophila melanogaster. Its sequence location is 3L:2587450..2588997. It has the cytological map location 62E7. Based on sequence similarity, it is predicted to have molecular function</span>: structural constituent of ribosome. There is experimental evidence th…	513.002	472.298	444.346	499.666	626.08	558.06	491.355	417.138	0.0407179	1.08465
FBtr0071883	2295	FBgn0011211	blw	2R	18686561	The gene bellwether is referred to in FlyBase by the symbol Dmel\blw (CG3612, FBgn0011211). It is a protein_coding_gene from Drosophila melanogaster. Its sequence location is 2R:18686561..18689685. It has the cytological map location 59B1-59B2. Based on sequence similarity, it is predicted to have molecular function</span>: hydrogen-exporting ATPase activity, phosphorylative mechanism. There is e…	495.13	465.842	469.592	502.76	598.201	529.584	512.04	451.813	0.00144863	1.08189
FBtr0075718	1738	FBgn0026409	Mpcp	3L	14530718	The gene Mitochondrial phosphate carrier protein is referred to in FlyBase by the symbol Dmel\Mpcp (CG4994, FBgn0026409). It is a protein_coding_gene from Drosophila melanogaster. Its sequence location is 3L:14530718..14533546. It has the cytological map location 70E1. Based on sequence similarity, it is predicted to have molecular function</span>: phosphate transmembrane transporter activity; tr…	521.7	478.247	465.953	492.653	592.714	548.931	525.051	444.585	0.0118673	1.07798
FBtr0100861	1536	FBgn0013674	mt:CoI	dmel_mitochondrion_genome	1474	The gene mitochondrial Cytochrome c oxidase subunit I is referred to in FlyBase by the symbol Dmel\mt:CoI (CG34067, FBgn0013674). It is a protein_coding_gene from Drosophila melanogaster. Its sequence location is dmel_mitochondrion_genome:1474..3009. It is reported to have molecular function</span>: cytochrome-c oxidase activity. It is reported to be involved in the biological process</span>: sle…	3538.67	4808.18	5391.22	3769.49	3275.97	4880.06	4668.96	6008.39	3.28757e-15	1.07573
FBtr0073421	1679	FBgn0003360	sesB	X	10675019	The gene stress-sensitive B is referred to in FlyBase by the symbol Dmel\sesB (CG16944, FBgn0003360). It is a protein_coding_gene from Drosophila melanogaster. Its sequence location is X:10675019..10680978. It has the cytological map location 9E10-9F1. There is experimental evidence that it has the molecular function</span>: ATP:ADP antiporter activity. There is experimental evidence that it is i…	423.064	382.649	391.241	423.4	489.339	397.928	444.029	410.672	0.0443447	1.07505
FBtr0079565	1115	FBgn0020618	Rack1	2L	7825626	The gene Receptor of activated protein kinase C 1 is referred to in FlyBase by the symbol Dmel\Rack1 (CG7111, FBgn0020618). It is a protein_coding_gene from Drosophila melanogaster. Its sequence location is 2L:7825626..7827252. It has the cytological map location 28D1. It is reported to have molecular function</span>: protein kinase C binding. There is experimental evidence that it is involved in…	634.434	578.005	580.858	631.361	729.068	710.247	615.395	546.657	0.0499334	1.07288
FBtr0079727	3330	FBgn0001114	Glt	2L	8672043	The gene Glutactin is referred to in FlyBase by the symbol Dmel\Glt (CG9280, FBgn0001114). It is a protein_coding_gene from Drosophila melanogaster. Its sequence location is 2L:8672043..8676811. It has the cytological map location 29E3. It is reported to have molecular function</span>: calcium ion binding. The biological processes in which it is involved are not known. 3 alleles are reported. No …	271.994	239.358	242.883	261.58	265.569	295.646	295.487	231.09	0.0305197	1.07086
FBtr0303110	8967	FBgn0261788	Ank2	3L	7648489	The gene Ankyrin 2 is referred to in FlyBase by the symbol Dmel\Ank2 (CG42734, FBgn0261788). It is a protein_coding_gene from Drosophila melanogaster. Its sequence location is 3L:7648489..7711439. It has the cytological map location 66A10. Based on sequence similarity, it is predicted to have molecular function</span>: structural constituent of cytoskeleton; cytoskeletal protein binding. There is…	182.403	179.456	150.634	133.196	182.28	162.715	168.301	174.568	0.00593144	1.06532
FBtr0079806	2182	FBgn0012036	Aldh	2L	9387389	The gene Aldehyde dehydrogenase is referred to in FlyBase by the symbol Dmel\Aldh (CG3752, FBgn0012036). It is a protein_coding_gene from Drosophila melanogaster. Its sequence location is 2L:9387389..9391679. It has the cytological map location 30B1. There is experimental evidence that it has the molecular function</span>: aldehyde dehydrogenase (NAD) activity; acetaldehyde dehydrogenase (acetyla…	537.341	489.046	475.096	490.281	503.517	587.181	574.061	448.678	0.0358314	1.06109
FBtr0077659	8612	FBgn0027571	CG3523	2L	3056615	This gene is referred to in FlyBase by the symbol Dmel\CG3523 (CG3523, FBgn0027571). It is a protein_coding_gene from Drosophila melanogaster. Its sequence location is 2L:3056615..3068184. It has the cytological map location 23C5-23D1. Based on sequence similarity, it is predicted to have molecular function</span>: fatty-acid synthase activity. An electronic pipeline based on InterPro domains sug…	277.621	243.737	279.481	255.216	280.262	271.532	300.827	266.351	0.000879155	1.05958
FBtr0080127	1164	FBgn0032285	CG17108	2L	10692940	This gene is referred to in FlyBase by the symbol Dmel\CG17108 (CG17108, FBgn0032285). It is a protein_coding_gene from Drosophila melanogaster. Its sequence location is 2L:10692940..10694103. It has the cytological map location 32A4. It is reported to have molecular function</span>: acetyl-CoA carboxylase activity. The biological processes in which it is involved are not known. 2 alleles are rep…	4437.92	3906.76	3797.83	3982.91	4378.52	4695.75	4614.77	3064.93	0.00126146	1.03898
FBtr0088035	2059	FBgn0000556	Ef1alpha48D	2R	7779597	The gene Elongation factor 1Î±48D is referred to in FlyBase by the symbol Dmel\Ef1Î±48D (CG8280, FBgn0000556). It is a protein_coding_gene from Drosophila melanogaster. Its sequence location is 2R:7779597..7783025. It has the cytological map location 48C5. Based on sequence similarity, it is predicted to have molecular function</span>: translation elongation factor activity. There is experimental…	2455.23	2285.13	2045.81	2382.72	2321.01	2761.98	2388.46	1991.88	0.0141695	1.03211
Transcript Isoforms with lower abundance in trained males
Transcript	Total Bases	Gene	Name	Chr	Pos	Annotation	Naïve_1 FPKM	Naïve_2 FPKM	Naïve_3 FPKM	Naïve_4 FPKM	Trained_1 FPKM	Trained_2 FPKM	Trained_3 FPKM	Trained_4 FPKM	FDR q value	Fold Difference
FBtr0077303	1104	FBgn0011280	Pbprp2	X	20290640	The gene Pheromone-binding protein-related protein 2 is referred to in FlyBase by the symbol Dmel\Pbprp2 (CG1668, FBgn0011280). It is a protein_coding_gene from Drosophila melanogaster. Its sequence location is X:20290640..20292009. It has the cytological map location 19D1. Based on sequence similarity, it is predicted to have molecular function</span>: pheromone binding; odorant binding. Based o…	1424.89	1251.18	1103.56	1299.48	1227.8	1378.58	1181.08	1028.86	0.0429415	1.05456
FBtr0072164	598	FBgn0011695	PebIII	2R	19914056	The gene Ejaculatory bulb protein III is referred to in FlyBase by the symbol Dmel\PebIII (CG11390, FBgn0011695). It is a protein_coding_gene from Drosophila melanogaster. Its sequence location is 2R:19914056..19915040. It has the cytological map location 60B4. Its molecular function is unknown. There is experimental evidence that it is involved in the biological process</span>: response to virus…	3592.92	3113.97	2864.64	3341.47	2889.88	3557.18	3099.07	2661.67	0.00586588	1.05777
FBtr0081122	817	FBgn0040992	CG10570	2L	18810036	This gene is referred to in FlyBase by the symbol Dmel\CG10570 (CG10570, FBgn0040992). It is a protein_coding_gene from Drosophila melanogaster. Its sequence location is 2L:18810036..18810986. It has the cytological map location 37A4. Its molecular function is unknown. The biological processes in which it is involved are not known. 2 alleles are reported. No phenotypic data is available. It has o…	1540.34	1469.54	1165.85	1568.4	1200.6	1653.6	1302.89	1231.8	0.0184728	1.06592
FBtr0110845	1002	FBgn0026197	noe	3L	17393447	The gene noe is referred to in FlyBase by the symbol Dmel\noe (CG32172, FBgn0026197). It is a protein_coding_gene from Drosophila melanogaster. Its sequence location is 3L:17393447..17394448. It has the cytological map location 74B1. Its molecular function is unknown. The biological processes in which it is involved are not known. One allele is reported. No phenotypic data is available. It has 2 …	1147.69	1452.69	2242.28	2301.1	1572.46	1503.22	1323.4	2250.33	0.000252589	1.07434
FBtr0081089	658	FBgn0261597	RpS26	2L	18442498	The gene Ribosomal protein S26 is referred to in FlyBase by the symbol Dmel\RpS26 (CG10305, FBgn0261597). It is a protein_coding_gene from Drosophila melanogaster. Its sequence location is 2L:18442498..18443237. It has the cytological map location 36F2-36F6. Based on sequence similarity, it is predicted to have molecular function</span>: structural constituent of ribosome. Based on sequence simil…	1222.07	1048.1	1070.07	1181.05	1187.01	1194.58	951.062	867.135	0.0456441	1.07656
FBtr0079437	3991	FBgn0002938	ninaC	2L	7377718	The gene neither inactivation nor afterpotential C is referred to in FlyBase by the symbol Dmel\ninaC (CG5125, FBgn0002938). It is a protein_coding_gene from Drosophila melanogaster. Its sequence location is 2L:7377718..7384344. It has the cytological map location 27F3. There is experimental evidence that it has the molecular function</span>: protein serine/threonine kinase activity; calmodulin b…	353.27	369.246	284.439	381.02	338.185	369.775	295.958	279.331	0.000769331	1.08161
FBtr0081254	4598	FBgn0041180	TepIV	2L	19549793	The gene Thiolester containing protein IV is referred to in FlyBase by the symbol Dmel\TepIV (CG10363, FBgn0041180). It is a protein_coding_gene from Drosophila melanogaster. Its sequence location is 2L:19549793..19556455. It has the cytological map location 37F1. Based on sequence similarity, it is predicted to have molecular function</span>: peptidase inhibitor activity. There is experimental e…	143.011	140.383	125.231	156.974	116.532	140.393	135.665	127.294	0.0218561	1.08793
FBtr0079795	1335	FBgn0028433	Ggamma30A	2L	9253037	The gene G protein Î³30A is referred to in FlyBase by the symbol Dmel\GÎ³30A (CG3694, FBgn0028433). It is a protein_coding_gene from Drosophila melanogaster. Its sequence location is 2L:9253037..9291798. It has the cytological map location 30A6-30A7. There is experimental evidence that it has the molecular function</span>: GTPase activity. There is experimental evidence that it is involved in the…	1140.27	1198.61	1101.74	1204.98	1067.41	1142.24	929.236	1130.75	6.17769e-05	1.08805
FBtr0086150	2871	FBgn0004145	Vha16	2R	2512747	The gene Vacuolar H<sup>+</sup> ATPase 16kD subunit is referred to in FlyBase by the symbol Dmel\Vha16 (CG3161, FBgn0004145). It is a protein_coding_gene from Drosophila melanogaster. Its sequence location is 2R:2512747..2520633. It has the cytological map location 42B2. Based on sequence similarity, it is predicted to have molecular function</span>: hydrogen-exporting ATPase activity, phosphoryl…	240.61	192.659	146.58	197.33	173.517	173.509	161.202	202.395	0.0219631	1.09366
FBtr0080306	755	FBgn0032400	CG6770	2L	12045346	This gene is referred to in FlyBase by the symbol Dmel\CG6770 (CG6770, FBgn0032400). It is a protein_coding_gene from Drosophila melanogaster. Its sequence location is 2L:12045346..12046100. It has the cytological map location 33B11. Its molecular function is unknown. There is experimental evidence that it is involved in the biological process</span>: response to oxidative stress. 8 alleles are r…	995.181	1049.06	855.108	916.691	710.962	1063.23	851.526	854.706	0.00577888	1.09643
FBtr0301655	5197	FBgn0013334	Sap47	3R	11760822	The gene Synapse-associated protein 47kD is referred to in FlyBase by the symbol Dmel\Sap47 (CG8884, FBgn0013334). It is a protein_coding_gene from Drosophila melanogaster. Its sequence location is 3R:11760822..11787847. It has the cytological map location 89A8. Its molecular function is unknown. It is reported to be involved in the biological process</span>: synaptic transmission. 20 alleles are…	95.6941	97.1599	110.005	91.1284	89.9122	77.8911	104.927	86.4931	0.0319726	1.09677
FBtr0088473	3863	FBgn0005614	trpl	2R	5641202	The gene trp-like is referred to in FlyBase by the symbol Dmel\trpl (CG18345, FBgn0005614). It is a protein_coding_gene from Drosophila melanogaster. Its sequence location is 2R:5641202..5653023. It has the cytological map location 46B2. There is experimental evidence that it has the molecular function</span>: protein binding; calmodulin binding; calcium channel activity. There is experimental ev…	146.95	182.425	195.021	164.317	162.949	181.858	112.514	168.135	0.00721352	1.10114
FBtr0100321	714	FBgn0037913	CG6783	3R	7385612	This gene is referred to in FlyBase by the symbol Dmel\CG6783 (CG6783, FBgn0037913). It is a protein_coding_gene from Drosophila melanogaster. Its sequence location is 3R:7385612..7392771. It has the cytological map location 86E10. Based on sequence similarity, it is predicted to have molecular function</span>: fatty acid binding. An electronic pipeline based on InterPro domains suggests that it …	1122.12	1155.7	948.776	1229.67	1061.45	1165.56	903.242	912.641	0.00184838	1.10224
FBtr0073423	1643	FBgn0003360	sesB	X	10675019	The gene stress-sensitive B is referred to in FlyBase by the symbol Dmel\sesB (CG16944, FBgn0003360). It is a protein_coding_gene from Drosophila melanogaster. Its sequence location is X:10675019..10680978. It has the cytological map location 9E10-9F1. There is experimental evidence that it has the molecular function</span>: ATP:ADP antiporter activity. There is experimental evidence that it is i…	813.524	805.896	810.869	888.223	685.739	858.151	713.399	751.556	1.18477e-05	1.10292
FBtr0085624	1078	FBgn0015221	Fer2LCH	3R	26213554	The gene Ferritin 2 light chain homologue is referred to in FlyBase by the symbol Dmel\Fer2LCH (CG1469, FBgn0015221). It is a protein_coding_gene from Drosophila melanogaster. Its sequence location is 3R:26213554..26216306. It has the cytological map location 99F2. There is experimental evidence that it has the molecular function</span>: ferrous iron binding. There is experimental evidence that i…	443.217	446.985	369.428	273.314	300.91	441.144	343.458	301.758	0.0418612	1.10501
FBtr0073979	2105	FBgn0030593	CG9512	X	14795985	This gene is referred to in FlyBase by the symbol Dmel\CG9512 (CG9512, FBgn0030593). It is a protein_coding_gene from Drosophila melanogaster. Its sequence location is X:14795985..14799574. It has the cytological map location 13A1. Based on sequence similarity, it is predicted to have molecular function</span>: choline dehydrogenase activity. An electronic pipeline based on InterPro domains sugge…	245.543	222.708	168.226	243.775	195.381	243.186	221.773	132.538	0.0182013	1.1102
FBtr0082136	554	FBgn0261599	RpS29	3R	5603767	The gene Ribosomal protein S29 is referred to in FlyBase by the symbol Dmel\RpS29 (CG8495, FBgn0261599). It is a protein_coding_gene from Drosophila melanogaster. Its sequence location is 3R:5603767..5604800. It has the cytological map location 85E11-85E13. Based on sequence similarity, it is predicted to have molecular function</span>: structural constituent of ribosome. There is experimental ev…	1403.87	1291.97	1133.86	1463.45	1158.88	1425.93	1053.33	1126.81	0.00112027	1.11085
FBtr0290130	1540	FBgn0036262	CG6910	3L	12179058	This gene is referred to in FlyBase by the symbol Dmel\CG6910 (CG6910, FBgn0036262). It is a protein_coding_gene from Drosophila melanogaster. Its sequence location is 3L:12179058..12180960. It has the cytological map location 69A1. An electronic pipeline based on InterPro domains suggests that it has the molecular function</span>: inositol oxygenase activity; iron ion binding. An electronic pipe…	1198.49	1310.88	1172.35	1075.39	945.381	1153.52	1111.29	1064.99	9.64272e-09	1.11273
FBtr0080222	1279	FBgn0032350	CG6287	2L	11151506	This gene is referred to in FlyBase by the symbol Dmel\CG6287 (CG6287, FBgn0032350). It is a protein_coding_gene from Drosophila melanogaster. Its sequence location is 2L:11151506..11155716. It has the cytological map location 32D5. Based on sequence similarity, it is predicted to have molecular function</span>: phosphoglycerate dehydrogenase activity. An electronic pipeline based on InterPro dom…	330.782	302.177	284.087	289.889	276.272	299.602	273.749	233.76	0.0292954	1.11404
FBtr0082751	1920	FBgn0038145	Droj2	3R	9207799	The gene DnaJ-like-2 is referred to in FlyBase by the symbol Dmel\Droj2 (CG8863, FBgn0038145). It is a protein_coding_gene from Drosophila melanogaster. Its sequence location is 3R:9207799..9211013. It has the cytological map location 87E8. An electronic pipeline based on InterPro domains suggests that it has the molecular function</span>: heat shock protein binding; unfolded protein binding; ATP…	188.289	179.335	138.995	174.056	139.282	146.356	162.444	162.289	0.0430168	1.11518
FBtr0088412	3076	FBgn0004907	14-3-3zeta	2R	5987184	The gene 14-3-3Î¶ is referred to in FlyBase by the symbol Dmel\14-3-3Î¶ (CG17870, FBgn0004907). It is a protein_coding_gene from Drosophila melanogaster. Its sequence location is 2R:5987184..5997192. It has the cytological map location 46E6-46E8. There is experimental evidence that it has the molecular function</span>: protein binding. There is experimental evidence that it is involved in the bio…	82.5842	107.696	101.105	104.143	71.8709	85.9233	84.7146	111.56	0.0481561	1.11709
FBtr0087746	637	FBgn0033820	CG4716	2R	9144088	This gene is referred to in FlyBase by the symbol Dmel\CG4716 (CG4716, FBgn0033820). It is a protein_coding_gene from Drosophila melanogaster. Its sequence location is 2R:9144088..9144951. It has the cytological map location 49F13. It is reported to have molecular function</span>: methylenetetrahydrofolate dehydrogenase activity. The biological processes in which it is involved are not known. 2 a…	2323.79	2267.74	1851.38	2216.47	1708.09	2355.32	1923.76	1763.31	3.62809e-07	1.11727
FBtr0073967	2138	FBgn0030608	Lsd-2	X	14965489	The gene Lipid storage droplet-2 is referred to in FlyBase by the symbol Dmel\Lsd-2 (CG9057, FBgn0030608). It is a protein_coding_gene from Drosophila melanogaster. Its sequence location is X:14965489..14970236. It has the cytological map location 13A8-13A9. There is experimental evidence that it has the molecular function</span>: protein binding. There is experimental evidence that it is involve…	167.718	153.067	156.505	173.419	132.305	146.139	165.645	137.375	0.0299638	1.11909
FBtr0100382	2149	FBgn0015777	nrv2	2L	6789761	The gene nervana 2 is referred to in FlyBase by the symbol Dmel\nrv2 (CG9261, FBgn0015777). It is a protein_coding_gene from Drosophila melanogaster. Its sequence location is 2L:6789761..6798864. It has the cytological map location 27B1-27B2. There is experimental evidence that it has the molecular function</span>: sodium:potassium-exchanging ATPase activity; cation transmembrane transporter acti…	118.663	127.993	158.089	157.349	117.702	103.783	137.643	142.543	0.0442166	1.12044
FBtr0088409	3775	FBgn0033484	CG2269	2R	5975076	This gene is referred to in FlyBase by the symbol Dmel\CG2269 (CG2269, FBgn0033484). It is a protein_coding_gene from Drosophila melanogaster. Its sequence location is 2R:5975076..5983921. It has the cytological map location 46E4. Its molecular function is unknown. The biological processes in which it is involved are not known. 5 alleles are reported. No phenotypic data is available. It has 3 ann…	116.211	127.111	141.655	121.003	109.459	87.9709	124.197	129.945	0.00590221	1.12048
FBtr0074364	965	FBgn0030773	CG9676	X	16593184	This gene is referred to in FlyBase by the symbol Dmel\CG9676 (CG9676, FBgn0030773). It is a protein_coding_gene from Drosophila melanogaster. Its sequence location is X:16593184..16594203. It has the cytological map location 15A1. It is reported to have molecular function</span>: serine-type endopeptidase activity. It is reported to be involved in the biological process</span>: proteolysis. 2 al…	610.538	624.159	516.925	605.526	567.264	614.979	448.318	470.177	0.00201234	1.12206
FBtr0086152	2978	FBgn0004145	Vha16	2R	2512747	The gene Vacuolar H<sup>+</sup> ATPase 16kD subunit is referred to in FlyBase by the symbol Dmel\Vha16 (CG3161, FBgn0004145). It is a protein_coding_gene from Drosophila melanogaster. Its sequence location is 2R:2512747..2520633. It has the cytological map location 42B2. Based on sequence similarity, it is predicted to have molecular function</span>: hydrogen-exporting ATPase activity, phosphoryl…	116.144	137.533	110.293	131.807	96.9307	117.456	114.192	112.41	0.0169835	1.12424
FBtr0071498	1211	FBgn0052672	Atg8a	X	10658911	The gene Autophagy-specific gene 8a is referred to in FlyBase by the symbol Dmel\Atg8a (CG32672, FBgn0052672). It is a protein_coding_gene from Drosophila melanogaster. Its sequence location is X:10658911..10662368. It has the cytological map location 9E6-9E7. Its molecular function is unknown. There is experimental evidence that it is involved in the biological process</span>: regulation of prot…	375.979	393.75	347.502	369.85	266.265	352.934	330.661	370.305	0.0044572	1.12644
FBtr0070801	695	FBgn0029785	RpL35	X	5566475	The gene Ribosomal protein L35 is referred to in FlyBase by the symbol Dmel\RpL35 (CG4111, FBgn0029785). It is a protein_coding_gene from Drosophila melanogaster. Its sequence location is X:5566475..5567589. It has the cytological map location 5A11. Based on sequence similarity, it is predicted to have molecular function</span>: structural constituent of ribosome. There is experimental evidence t…	448.461	501.205	400.229	492.226	395.896	473.601	399.548	365.051	0.0285945	1.1273
FBtr0071360	521	FBgn0030136	RpS28b	X	9448655	The gene Ribosomal protein S28b is referred to in FlyBase by the symbol Dmel\RpS28b (CG2998, FBgn0030136). It is a protein_coding_gene from Drosophila melanogaster. Its sequence location is X:9448655..9449242. It has the cytological map location 8E7. Based on sequence similarity, it is predicted to have molecular function</span>: structural constituent of ribosome. An electronic pipeline based on…	956.436	961.466	691.505	946.97	741.215	950.485	741.546	721.345	0.00421691	1.12737
FBtr0073908	1976	FBgn0030558	CG1461	X	14155256	This gene is referred to in FlyBase by the symbol Dmel\CG1461 (CG1461, FBgn0030558). It is a protein_coding_gene from Drosophila melanogaster. Its sequence location is X:14155256..14158879. It has the cytological map location 12E6. Based on sequence similarity, it is predicted to have molecular function</span>: L-tyrosine:2-oxoglutarate aminotransferase activity. An electronic pipeline based on I…	291.242	240.296	223.358	249.681	205.203	244.64	257.127	183.803	0.00271509	1.12776
FBtr0078848	1083	FBgn0037288	CG14661	3R	779228	This gene is referred to in FlyBase by the symbol Dmel\CG14661 (CG14661, FBgn0037288). It is a protein_coding_gene from Drosophila melanogaster. Its sequence location is 3R:779228..780974. It has the cytological map location 82E4. Its molecular function is unknown. The biological processes in which it is involved are not known. One allele is reported. No phenotypic data is available. It has one a…	277.872	279.93	210.405	293.056	212.159	266.729	261.048	200.249	0.0364595	1.12878
FBtr0086629	949	FBgn0034398	CG15098	2R	14720877	This gene is referred to in FlyBase by the symbol Dmel\CG15098 (CG15098, FBgn0034398). It is a protein_coding_gene from Drosophila melanogaster. Its sequence location is 2R:14720877..14722276. It has the cytological map location 55F6. Its molecular function is unknown. The biological processes in which it is involved are not known. 4 alleles are reported. No phenotypic data is available. It has o…	352.113	336.382	305.003	351.105	257.374	360.302	285.188	287.306	0.0234117	1.12976
FBtr0076667	1642	FBgn0001248	Idh	3L	8349503	The gene Isocitrate dehydrogenase is referred to in FlyBase by the symbol Dmel\Idh (CG7176, FBgn0001248). It is a protein_coding_gene from Drosophila melanogaster. Its sequence location is 3L:8349503..8354628. It has the cytological map location 66C8. There is experimental evidence that it has the molecular function</span>: isocitrate dehydrogenase (NADP+) activity. Based on sequence similarity, …	375.474	366.206	306.297	363.092	273.989	368.603	329.037	275.041	0.000572509	1.13187
FBtr0079876	1390	FBgn0040064	yip2	2L	9915255	The gene yippee interacting protein 2 is referred to in FlyBase by the symbol Dmel\yip2 (CG4600, FBgn0040064). It is a protein_coding_gene from Drosophila melanogaster. Its sequence location is 2L:9915255..9917221. It has the cytological map location 30E4. Based on sequence similarity, it is predicted to have molecular function</span>: acetyl-CoA C-acyltransferase activity. Based on sequence simi…	204.549	208.716	205.28	219.083	191.7	198.628	184.574	165.107	0.0319959	1.13192
FBtr0082954	1623	FBgn0038236	Cyp313a1	3R	10346771	The gene Cyp313a1 is referred to in FlyBase by the symbol Dmel\Cyp313a1 (CG3360, FBgn0038236). It is a protein_coding_gene from Drosophila melanogaster. Its sequence location is 3R:10346771..10348786. It has the cytological map location 88C4. Based on sequence similarity, it is predicted to have molecular function</span>: electron carrier activity. It is reported to be involved in the biological …	656.194	630.889	468.617	554.364	420.554	585.407	561.014	473.488	3.42116e-06	1.13213
FBtr0083334	3085	FBgn0000634	Fas1	3R	12450948	The gene Fasciclin 1 is referred to in FlyBase by the symbol Dmel\Fas1 (CG6588, FBgn0000634). It is a protein_coding_gene from Drosophila melanogaster. Its sequence location is 3R:12450948..12465493. It has the cytological map location 89D5-89D6. There is experimental evidence that it has the molecular function</span>: cell adhesion molecule binding. There is experimental evidence that it is invo…	104.516	98.2706	107.463	91.3396	83.8685	99.0504	95.8816	75.0754	0.0216566	1.13483
FBtr0086664	372	FBgn0025583	IM2	2R	14274102	The gene Immune induced molecule 2 is referred to in FlyBase by the symbol Dmel\IM2 (CG18106, FBgn0025583). It is a protein_coding_gene from Drosophila melanogaster. Its sequence location is 2R:14274102..14274535. It has the cytological map location 55C4. Its molecular function is unknown. There is experimental evidence that it is involved in the biological process</span>: defense response. 3 all…	774.829	707.017	524.263	746.857	448.942	760.688	624.76	591.446	0.0375716	1.13485
FBtr0082598	1822	FBgn0038037	Cyp9f2	3R	8229057	The gene Cyp9f2 is referred to in FlyBase by the symbol Dmel\Cyp9f2 (CG11466, FBgn0038037). It is a protein_coding_gene from Drosophila melanogaster. Its sequence location is 3R:8229057..8231809. It has the cytological map location 87B9. Based on sequence similarity, it is predicted to have molecular function</span>: electron carrier activity. An electronic pipeline based on InterPro domains sugg…	170.529	177.961	155.483	179.076	147.305	156.386	156.272	139.824	0.014521	1.13882
FBtr0082370	674	FBgn0086472	RpS25	3R	7040942	The gene Ribosomal protein S25 is referred to in FlyBase by the symbol Dmel\RpS25 (CG6684, FBgn0086472). It is a protein_coding_gene from Drosophila melanogaster. Its sequence location is 3R:7040942..7042037. It has the cytological map location 86D8. Based on sequence similarity, it is predicted to have molecular function</span>: structural constituent of ribosome. Based on sequence similarity, i…	1016.21	926.408	741.636	1065	826.499	1059.81	682.184	723.158	0.000125905	1.13902
FBtr0076421	825	FBgn0036015	CG3088	3L	9593590	This gene is referred to in FlyBase by the symbol Dmel\CG3088 (CG3088, FBgn0036015). It is a protein_coding_gene from Drosophila melanogaster. Its sequence location is 3L:9593590..9594414. It has the cytological map location 67C2. An electronic pipeline based on InterPro domains suggests that it has the molecular function</span>: serine-type endopeptidase activity. An electronic pipeline based on…	1340.65	1485.71	1122.2	1484.88	1222.9	1435.1	1046.35	1056.53	5.16426e-08	1.14126
FBtr0113089	7430	FBgn0034155	unc-104	2R	12639001	The gene unc-104 is referred to in FlyBase by the symbol Dmel\unc-104 (CG8566, FBgn0034155). It is a protein_coding_gene from Drosophila melanogaster. Its sequence location is 2R:12639001..12660002. It has the cytological map location 53D6-53D7. Based on sequence similarity, it is predicted to have molecular function</span>: microtubule motor activity. There is experimental evidence that it is in…	43.6583	38.9114	61.1951	41.5179	43.7897	31.4719	36.4258	50.4361	0.00721352	1.14285
FBtr0089511	3848	FBgn0002921	Atpalpha	3R	16774436	The gene Na pump Î± subunit is referred to in FlyBase by the symbol Dmel\AtpÎ± (CG5670, FBgn0002921). It is a protein_coding_gene from Drosophila melanogaster. Its sequence location is 3R:16774436..16801022. It has the cytological map location 93A4. There is experimental evidence that it has the molecular function</span>: sodium:potassium-exchanging ATPase activity; cation transmembrane transport…	225.476	214.18	222.99	203.756	202.975	193.034	200.018	161.682	3.20807e-06	1.14345
FBtr0299869	776	FBgn0024733	Qm	3L	23086736	The gene Qm is referred to in FlyBase by the symbol Dmel\Qm (CG17521, FBgn0024733). It is a protein_coding_gene from Drosophila melanogaster. Its sequence location is 3L:23086736..23088569. It has the cytological map location 80D1. Based on sequence similarity, it is predicted to have molecular function</span>: structural constituent of ribosome. There is experimental evidence that it is involved…	902.781	852.501	727.475	686.748	563.576	847.064	770.137	590.122	7.8326e-05	1.14385
FBtr0075369	538	FBgn0042201	Nplp3	3L	16311124	The gene Neuropeptide-like precursor 3 is referred to in FlyBase by the symbol Dmel\Nplp3 (CG13061, FBgn0042201). It is a protein_coding_gene from Drosophila melanogaster. Its sequence location is 3L:16311124..16311790. It has the cytological map location 72E1. It is reported to have molecular function</span>: neuropeptide hormone activity. It is reported to be involved in the biological process<…	1452.89	1382.63	885.24	1372.81	1074.9	1515.83	1069.69	780.761	1.98637e-05	1.1469
FBtr0081473	3029	FBgn0010100	Acon	2L	21168356	The gene Aconitase is referred to in FlyBase by the symbol Dmel\Acon (CG9244, FBgn0010100). It is a protein_coding_gene from Drosophila melanogaster. Its sequence location is 2L:21168356..21173017. It has the cytological map location 39A7. Based on sequence similarity, it is predicted to have molecular function</span>: aconitate hydratase activity. An electronic pipeline based on InterPro domains…	173.544	160.073	112.842	124.364	156.184	139.807	114.927	85.1557	0.00115618	1.15068
FBtr0073270	1464	FBgn0035499	Chd64	3L	4114289	The gene Chd64 is referred to in FlyBase by the symbol Dmel\Chd64 (CG14996, FBgn0035499). It is a protein_coding_gene from Drosophila melanogaster. Its sequence location is 3L:4114289..4122423. It has the cytological map location 64A6-64A7. Based on sequence similarity, it is predicted to have molecular function</span>: actin binding. Based on sequence similarity, it is predicted to be involved i…	207.558	207.08	189.998	211.386	166.839	185.232	180.055	176.17	0.00835026	1.15209
FBtr0073611	2981	FBgn0001218	Hsc70-3	X	11695729	The gene Heat shock protein cognate 3 is referred to in FlyBase by the symbol Dmel\Hsc70-3 (CG4147, FBgn0001218). It is a protein_coding_gene from Drosophila melanogaster. Its sequence location is X:11695729..11701212. It has the cytological map location 10E3-10E4. It is reported to have molecular function</span>: ATPase activity. There is experimental evidence that it is involved in the biologic…	146.841	86.8824	74.7204	136.982	100.399	120.635	105.302	59.3373	0.00370308	1.15493
FBtr0075724	2246	FBgn0036428	CG9238	3L	14534633	This gene is referred to in FlyBase by the symbol Dmel\CG9238 (CG9238, FBgn0036428). It is a protein_coding_gene from Drosophila melanogaster. Its sequence location is 3L:14534633..14544071. It has the cytological map location 70E1-70E2. Based on sequence similarity, it is predicted to have molecular function</span>: protein phosphatase type 1 regulator activity; protein phosphatase 1 binding. Th…	123.981	131.851	116.991	128.542	100.582	125.99	89.1439	117.641	0.00792748	1.15693
FBtr0088548	2566	FBgn0029092	ced-6	2R	5322174	The gene ced-6 is referred to in FlyBase by the symbol Dmel\ced-6 (CG11804, FBgn0029092). It is a protein_coding_gene from Drosophila melanogaster. Its sequence location is 2R:5322174..5329065. It has the cytological map location 45D7-45D8. There is experimental evidence that it has the molecular function</span>: protein binding. There is experimental evidence that it is involved in the biologica…	81.8663	79.8078	68.0021	78.6041	36.8628	71.2206	79.986	77.9426	0.0314456	1.1589
FBtr0073062	336	FBgn0035434	dro5	3L	3316809	The gene drosomycin-5 is referred to in FlyBase by the symbol Dmel\dro5 (CG10812, FBgn0035434). It is a protein_coding_gene from Drosophila melanogaster. Its sequence location is 3L:3316809..3317144. It has the cytological map location 63D1. Its molecular function is unknown. There is experimental evidence that it is involved in the biological process</span>: defense response to fungus. One allel…	636.815	827.583	607.921	918.106	675.237	810.024	398.261	695.519	0.0125549	1.15951
FBtr0086499	858	FBgn0040732	CG16926	2R	15387799	This gene is referred to in FlyBase by the symbol Dmel\CG16926 (CG16926, FBgn0040732). It is a protein_coding_gene from Drosophila melanogaster. Its sequence location is 2R:15387799..15388801. It has the cytological map location 56D14. Its molecular function is unknown. The biological processes in which it is involved are not known. 2 alleles are reported. No phenotypic data is available. It has …	327.958	418.858	363.667	382.581	274.544	360.723	299.019	352.119	0.00305312	1.16065
FBtr0303384	29664	FBgn0261836	Msp-300	2L	5100877	The gene Muscle-specific protein 300 is referred to in FlyBase by the symbol Dmel\Msp-300 (CG42768, FBgn0261836). It is a protein_coding_gene from Drosophila melanogaster. Its sequence location is 2L:5100877..5205690. It has the cytological map location 25C6-25C10. There is experimental evidence that it has the molecular function</span>: actin binding. There is experimental evidence that it is in…	7.24631	8.5617	7.88876	3.29944	5.59777	7.02205	10.6157	0	0.0379558	1.16178
FBtr0070910	3608	FBgn0029870	Marf	X	6259982	The gene Mitochondrial assembly regulatory factor is referred to in FlyBase by the symbol Dmel\Marf (CG3869, FBgn0029870). It is a protein_coding_gene from Drosophila melanogaster. Its sequence location is X:6259982..6264960. It has the cytological map location 5F4. Based on sequence similarity, it is predicted to have molecular function</span>: GTPase activity. Based on sequence similarity, it i…	81.7824	78.7394	78.8011	92.0761	53.7804	82.2419	63.5791	84.9003	0.00325145	1.16484
FBtr0077546	362	FBgn0031561	CG16712	2L	3696240	This gene is referred to in FlyBase by the symbol Dmel\CG16712 (CG16712, FBgn0031561). It is a protein_coding_gene from Drosophila melanogaster. Its sequence location is 2L:3696240..3696661. It has the cytological map location 24B3. Based on sequence similarity, it is predicted to have molecular function</span>: serine-type endopeptidase inhibitor activity. The biological processes in which it is…	1354.93	1347.72	1077.45	1382.02	938.748	1373.39	1122.84	980.025	6.62376e-05	1.16922
FBtr0082208	8514	FBgn0053208	Mical	3R	5828033	The gene Molecule interacting with CasL is referred to in FlyBase by the symbol Dmel\Mical (CG33208, FBgn0053208). It is a protein_coding_gene from Drosophila melanogaster. Its sequence location is 3R:5828033..5868543. It has the cytological map location 85F5-85F7. Based on sequence similarity, it is predicted to have molecular function</span>: actin binding. There is experimental evidence that i…	20.4272	17.2145	23.025	17.0706	19.6182	16.2715	21.3886	9.03021	0.0478343	1.17236
FBtr0084182	660	FBgn0038930	CG5778	3R	17911093	This gene is referred to in FlyBase by the symbol Dmel\CG5778 (CG5778, FBgn0038930). It is a protein_coding_gene from Drosophila melanogaster. Its sequence location is 3R:17911093..17935903. It has the cytological map location 94A2. Its molecular function is unknown. The biological processes in which it is involved are not known. 4 alleles are reported. No phenotypic data is available. It has 2 a…	712.076	590.147	513.21	705.588	488.563	613.344	565.553	481.703	0.00012932	1.17302
FBtr0086665	300	FBgn0040736	IM3	2R	14275625	The gene Immune induced molecule 3 is referred to in FlyBase by the symbol Dmel\IM3 (CG16844, FBgn0040736). It is a protein_coding_gene from Drosophila melanogaster. Its sequence location is 2R:14275625..14275995. It has the cytological map location 55C4. Its molecular function is unknown. There is experimental evidence that it is involved in the biological process</span>: defense response; antib…	885.88	803.085	605.608	850.3	588.892	877.756	610.375	603.582	0.00835026	1.1732
FBtr0070616	2559	FBgn0029687	Vap-33-1	X	3843009	The gene Vap-33-1 is referred to in FlyBase by the symbol Dmel\Vap-33-1 (CG5014, FBgn0029687). It is a protein_coding_gene from Drosophila melanogaster. Its sequence location is X:3843009..3848138. It has the cytological map location 3F9. An electronic pipeline based on InterPro domains suggests that it has the molecular function</span>: structural molecule activity. There is experimental evidenc…	98.1273	89.8332	82.2254	79.9775	49.4155	74.1023	85.3161	89.2618	0.00853985	1.17467
FBtr0077060	455	FBgn0042119	Cpr65Au	3L	6124413	The gene Cuticular protein 65Au is referred to in FlyBase by the symbol Dmel\Cpr65Au (CG18778, FBgn0042119). It is a protein_coding_gene from Drosophila melanogaster. Its sequence location is 3L:6124413..6125209. It has the cytological map location 65A6. Based on sequence similarity, it is predicted to have molecular function</span>: structural constituent of chitin-based cuticle. The biological …	584.09	593.488	437.649	614.964	424.354	550.659	448.88	469.672	0.00423023	1.17777
FBtr0080450	925	FBgn0032494	CG5945	2L	13240133	This gene is referred to in FlyBase by the symbol Dmel\CG5945 (CG5945, FBgn0032494). It is a protein_coding_gene from Drosophila melanogaster. Its sequence location is 2L:13240133..13241763. It has the cytological map location 34A11-34B1. Its molecular function is unknown. The biological processes in which it is involved are not known. 2 alleles are reported. No phenotypic data is available. It h…	598.916	543.71	434.978	568.647	399.737	514.108	520.999	386.951	1.26148e-05	1.1781
FBtr0083537	6059	FBgn0000363	cpo	3R	13757595	The gene couch potato is referred to in FlyBase by the symbol Dmel\cpo (CG31243, FBgn0000363). It is a protein_coding_gene from Drosophila melanogaster. Its sequence location is 3R:13757595..13841501. It has the cytological map location 90D1-90E1. Based on sequence similarity, it is predicted to have molecular function</span>: mRNA binding. There is experimental evidence that it is involved in th…	25.4778	26.0119	29.9838	34.2686	22.3065	30.4872	21.2549	23.9771	0.0235677	1.18073
FBtr0078445	2637	FBgn0037138	CG7145	3L	21829912	This gene is referred to in FlyBase by the symbol Dmel\CG7145 (CG7145, FBgn0037138). It is a protein_coding_gene from Drosophila melanogaster. Its sequence location is 3L:21829912..21834464. It has the cytological map location 78F4. Based on sequence similarity, it is predicted to have molecular function</span>: 1-pyrroline-5-carboxylate dehydrogenase activity. Based on sequence similarity, it is…	86.3312	77.6592	83.2953	84.3615	66.631	64.0851	67.5319	82.6303	0.00802856	1.18075
FBtr0076339	3203	FBgn0027567	CG8108	3L	9857706	This gene is referred to in FlyBase by the symbol Dmel\CG8108 (CG8108, FBgn0027567). It is a protein_coding_gene from Drosophila melanogaster. Its sequence location is 3L:9857706..9863784. It has the cytological map location 67C11-67D1. An electronic pipeline based on InterPro domains suggests that it has the molecular function</span>: zinc ion binding. The biological processes in which it is inv…	53.0767	53.5935	65.0497	57.7239	73.2531	26.0703	38.0085	56.8546	0.0193944	1.18156
FBtr0077131	2740	FBgn0015766	Msr-110	3L	5560001	The gene Msr-110 is referred to in FlyBase by the symbol Dmel\Msr-110 (CG10596, FBgn0015766). It is a protein_coding_gene from Drosophila melanogaster. Its sequence location is 3L:5560001..5570448. It has the cytological map location 64D3. Its molecular function is unknown. The biological processes in which it is involved are not known. 3 alleles are reported. No phenotypic data is available. It …	133.006	187.215	215.013	110.056	131.426	147.022	111.994	154.059	2.9243e-05	1.1851
FBtr0087591	1505	FBgn0013770	Cp1	2R	9848164	The gene Cysteine proteinase-1 is referred to in FlyBase by the symbol Dmel\Cp1 (CG6692, FBgn0013770). It is a protein_coding_gene from Drosophila melanogaster. Its sequence location is 2R:9848164..9855496. It has the cytological map location 50C18-50C20. Based on sequence similarity, it is predicted to have molecular function</span>: cysteine-type endopeptidase activity. There is experimental ev…	355.767	362.856	331.449	342.93	318.182	363.64	316.873	173.489	3.25939e-06	1.18838
FBtr0085714	3349	FBgn0000416	Sap-r	3R	26709186	The gene Saposin-related is referred to in FlyBase by the symbol Dmel\Sap-r (CG12070, FBgn0000416). It is a protein_coding_gene from Drosophila melanogaster. Its sequence location is 3R:26709186..26714795. It has the cytological map location 100A6-100A7. Its molecular function is unknown. There is experimental evidence that it is involved in the biological process</span>: dsRNA transport. 10 alle…	22.7501	68.6424	90.4072	91.5223	32.2802	70.4131	93.1284	33.6435	0.00453584	1.19113
FBtr0303262	1281	FBgn0038147	CG14375	3R	9214781	This gene is referred to in FlyBase by the symbol Dmel\CG14375 (CG14375, FBgn0038147). It is a protein_coding_gene from Drosophila melanogaster. Its sequence location is 3R:9214781..9220912. It has the cytological map location 87E8. Its molecular function is unknown. The biological processes in which it is involved are not known. 2 alleles are reported. No phenotypic data is available. It has 3 a…	109.065	149.677	114.583	151.281	99.4779	123.49	107.601	109.299	0.0164008	1.19264
FBtr0075839	458	FBgn0040813	Nplp2	3L	13349633	The gene Neuropeptide-like precursor 2 is referred to in FlyBase by the symbol Dmel\Nplp2 (CG11051, FBgn0040813). It is a protein_coding_gene from Drosophila melanogaster. Its sequence location is 3L:13349633..13350328. It has the cytological map location 70A6. It is reported to have molecular function</span>: neuropeptide hormone activity. It is reported to be involved in the biological process<…	8093.84	8495.51	6225.6	7998.26	5522.84	8598.28	6197	5511.7	1.12768e-42	1.19293
FBtr0078897	3665	FBgn0041605	cpx	3R	105906	The gene complexin is referred to in FlyBase by the symbol Dmel\cpx (CG32490, FBgn0041605). It is a protein_coding_gene from Drosophila melanogaster. Its sequence location is 3R:105906..128309. It has the cytological map location 82A1-82A3. Based on sequence similarity, it is predicted to have molecular function</span>: neurotransmitter transporter activity. There is experimental evidence that it…	41.0568	36.703	24.6481	34.5308	21.8601	30.2937	24.4325	38.1948	0.0493531	1.19304
FBtr0110801	6772	FBgn0039064	CG4467	3R	19053439	This gene is referred to in FlyBase by the symbol Dmel\CG4467 (CG4467, FBgn0039064). It is a protein_coding_gene from Drosophila melanogaster. Its sequence location is 3R:19053439..19074623. It has the cytological map location 94E7-94E8. Based on sequence similarity, it is predicted to have molecular function</span>: aminopeptidase activity. An electronic pipeline based on InterPro domains sugges…	26.1134	34.9837	43.497	24.3814	22.3809	20.8916	31.4964	33.2634	0.00434241	1.19386
FBtr0071005	2979	FBgn0027108	inx2	X	6892696	The gene innexin 2 is referred to in FlyBase by the symbol Dmel\inx2 (CG4590, FBgn0027108). It is a protein_coding_gene from Drosophila melanogaster. Its sequence location is X:6892696..6898182. It has the cytological map location 6E4. It is reported to have molecular function</span>: gap junction channel activity. There is experimental evidence that it is involved in the biological process</span…	61.334	56.2753	53.0605	45.1367	57.3669	51.7827	36.8136	34.6377	0.0240381	1.19494
FBtr0079346	2244	FBgn0004838	Hrb27C	2L	6920693	The gene Heterogeneous nuclear ribonucleoprotein at 27C is referred to in FlyBase by the symbol Dmel\Hrb27C (CG10377, FBgn0004838). It is a protein_coding_gene from Drosophila melanogaster. Its sequence location is 2L:6920693..6926046. It has the cytological map location 27C4. There is experimental evidence that it has the molecular function</span>: protein binding; mRNA 3'-UTR binding; single-st…	103.192	128.836	100.17	69.1724	84.7553	61.2954	82.049	107.418	0.00262327	1.19627
FBtr0111120	402	FBgn0040007	RpL38	2R	403502	The gene Ribosomal protein L38 is referred to in FlyBase by the symbol Dmel\RpL38 (CG18001, FBgn0040007). It is a protein_coding_gene from Drosophila melanogaster. Its sequence location is 2R:403502..403961. It has the cytological map location 41A2. Based on sequence similarity, it is predicted to have molecular function</span>: structural constituent of ribosome. Based on sequence similarity, it…	748.588	908.962	681.725	764.902	525.921	725.908	675.743	665.136	0.000254262	1.19727
FBtr0290113	7136	FBgn0033313	Cirl	2R	4502544	The gene Cirl is referred to in FlyBase by the symbol Dmel\Cirl (CG8639, FBgn0033313). It is a protein_coding_gene from Drosophila melanogaster. Its sequence location is 2R:4502544..4512708. It has the cytological map location 44D4-44D5. Based on sequence similarity, it is predicted to have molecular function</span>: latrotoxin receptor activity. Based on sequence similarity, it is predicted to b…	22.4553	16.5998	18.9865	21.753	8.65519	13.9056	27.0693	16.965	0.0259138	1.19821
FBtr0077728	3627	FBgn0004242	Syt1	2L	2780741	The gene Synaptotagmin 1 is referred to in FlyBase by the symbol Dmel\Syt1 (CG3139, FBgn0004242). It is a protein_coding_gene from Drosophila melanogaster. Its sequence location is 2L:2780741..2799970. It has the cytological map location 23A6-23B1. There is experimental evidence that it has the molecular function</span>: protein binding. There is experimental evidence that it is involved in the b…	39.3286	40.1324	53.4829	47.705	25.2822	31.4222	39.9446	53.6848	0.0118251	1.20165
FBtr0079568	2951	FBgn0261822	Bsg	2L	8083422	The gene Basigin is referred to in FlyBase by the symbol Dmel\Bsg (CG31605, FBgn0261822). It is a protein_coding_gene from Drosophila melanogaster. Its sequence location is 2L:8083422..8110561. It has the cytological map location 28E3-28E5. Its molecular function is unknown. There is experimental evidence that it is involved in the biological process</span>: inter-male aggressive behavior; sperma…	53.6348	71.4366	84.5146	50.9254	45.4714	43.2813	69.8913	57.7886	0.00562973	1.20366
FBtr0087122	1032	FBgn0034140	CG8317	2R	12462083	This gene is referred to in FlyBase by the symbol Dmel\CG8317 (CG8317, FBgn0034140). It is a protein_coding_gene from Drosophila melanogaster. Its sequence location is 2R:12462083..12464087. It has the cytological map location 53C8. Its molecular function is unknown. The biological processes in which it is involved are not known. 3 alleles are reported. No phenotypic data is available. It has one…	118.341	134.237	140.233	133.17	102.901	120.914	99.4419	113.226	0.0275614	1.20504
FBtr0070822	1638	FBgn0000042	Act5C	X	5794897	The gene Actin 5C is referred to in FlyBase by the symbol Dmel\Act5C (CG4027, FBgn0000042). It is a protein_coding_gene from Drosophila melanogaster. Its sequence location is X:5794897..5798823. It has the cytological map location 5C7. Based on sequence similarity, it is predicted to have molecular function</span>: structural constituent of cytoskeleton. There is experimental evidence that it is …	280.951	234.724	252.527	265.59	165.025	244.136	179.97	266.696	2.40934e-06	1.20794
FBtr0071559	427	FBgn0040653	IM4	2R	16756341	The gene Immune induced molecule 4 is referred to in FlyBase by the symbol Dmel\IM4 (CG15231, FBgn0040653). It is a protein_coding_gene from Drosophila melanogaster. Its sequence location is 2R:16756341..16756826. It has the cytological map location 57B3. Its molecular function is unknown. There is experimental evidence that it is involved in the biological process</span>: defense response. 2 all…	2002.19	1784.37	1413.41	1833.88	1288.75	1962.79	1149.84	1417.57	8.48747e-11	1.20878
FBtr0077208	3470	FBgn0003423	slgA	X	21245368	The gene sluggish A is referred to in FlyBase by the symbol Dmel\slgA (CG1417, FBgn0003423). It is a protein_coding_gene from Drosophila melanogaster. Its sequence location is X:21245368..21256188. It has the cytological map location 19F6-20A1. Based on sequence similarity, it is predicted to have molecular function</span>: proline dehydrogenase activity. There is experimental evidence that it is…	62.7904	61.6201	66.8486	63.2549	43.9566	54.0818	51.3203	60.6712	0.00142962	1.2118
FBtr0085249	3693	FBgn0027579	CG5508	3R	23750915	This gene is referred to in FlyBase by the symbol Dmel\CG5508 (CG5508, FBgn0027579). It is a protein_coding_gene from Drosophila melanogaster. Its sequence location is 3R:23750915..23758844. It has the cytological map location 98B6. Based on sequence similarity, it is predicted to have molecular function</span>: glycerol-3-phosphate O-acyltransferase activity. Based on sequence similarity, it is …	56.0882	55.4528	70.3145	55.4191	43.6559	51.8805	43.3177	56.7224	0.00137371	1.21321
FBtr0114537	919	FBgn0011693	Pdh	3L	16346327	The gene Photoreceptor dehydrogenase is referred to in FlyBase by the symbol Dmel\Pdh (CG4899, FBgn0011693). It is a protein_coding_gene from Drosophila melanogaster. Its sequence location is 3L:16346327..16347397. It has the cytological map location 72E2. An electronic pipeline based on InterPro domains suggests that it has the molecular function</span>: binding; alcohol dehydrogenase (NAD) acti…	248.788	186.791	236.772	197.956	143.91	289.754	200.345	82.5195	0.00320738	1.21462
FBtr0113206	1780	FBgn0037643	skap	3R	4764405	The gene skpA associated protein is referred to in FlyBase by the symbol Dmel\skap (CG11963, FBgn0037643). It is a protein_coding_gene from Drosophila melanogaster. Its sequence location is 3R:4764405..4768749. It has the cytological map location 85B7. Based on sequence similarity, it is predicted to have molecular function</span>: succinate-CoA ligase (ADP-forming) activity. There is experimenta…	158.637	144.939	130.897	142.197	138.312	170.57	149.784	14.2226	0.000389936	1.21946
FBtr0078863	5871	FBgn0051531	CG31531	3R	485305	This gene is referred to in FlyBase by the symbol Dmel\CG31531 (CG31531, FBgn0051531). It is a protein_coding_gene from Drosophila melanogaster. Its sequence location is 3R:485305..530979. It has the cytological map location 82D1-82D2. Its molecular function is unknown. The biological processes in which it is involved are not known. 16 alleles are reported. No phenotypic data is available. It has…	22.4668	22.0572	21.5038	21.5559	13.6463	22.4264	17.6511	17.931	0.0211991	1.2223
FBtr0111129	1047	FBgn0064225	RpL5	2L	22427533	The gene Ribosomal protein L5 is referred to in FlyBase by the symbol Dmel\RpL5 (CG17489, FBgn0064225). It is a protein_coding_gene from Drosophila melanogaster. Its sequence location is 2L:22427533..22429419. It has the cytological map location 40F7. There is experimental evidence that it has the molecular function</span>: protein binding. Based on sequence similarity, it is predicted to be invo…	677.509	800.59	498.989	373.95	684.225	498.306	425.698	313.724	1.41237e-09	1.22325
FBtr0076674	3160	FBgn0035880	CG17352	3L	8345455	This gene is referred to in FlyBase by the symbol Dmel\CG17352 (CG17352, FBgn0035880). It is a protein_coding_gene from Drosophila melanogaster. Its sequence location is 3L:8345455..8349396. It has the cytological map location 66C8. Its molecular function is unknown. The biological processes in which it is involved are not known. 3 alleles are reported. No phenotypic data is available. It has 5 a…	98.0167	80.0545	82.1774	79.7853	84.3267	76.8	56.6737	59.968	0.000165473	1.22416
FBtr0076387	910	FBgn0036022	CG8329	3L	9631212	This gene is referred to in FlyBase by the symbol Dmel\CG8329 (CG8329, FBgn0036022). It is a protein_coding_gene from Drosophila melanogaster. Its sequence location is 3L:9631212..9632121. It has the cytological map location 67C3. Based on sequence similarity, it is predicted to have molecular function</span>: serine-type endopeptidase activity. It is reported to be involved in the biological pro…	1833.87	1955.86	1621.93	2112.17	1670.97	1780.45	1280.3	1408.99	4.53727e-27	1.22524
FBtr0086666	298	FBgn0040735	CG16836	2R	14276600	This gene is referred to in FlyBase by the symbol Dmel\CG16836 (CG16836, FBgn0040735). It is a protein_coding_gene from Drosophila melanogaster. Its sequence location is 2R:14276600..14276963. It has the cytological map location 55C4. Its molecular function is unknown. The biological processes in which it is involved are not known. 2 alleles are reported. No phenotypic data is available. It has o…	514.769	505.296	372.013	454.541	291.531	474.802	337.624	399.171	0.011083	1.22852
FBtr0084690	5377	FBgn0004885	tok	3R	20545419	The gene tolkin is referred to in FlyBase by the symbol Dmel\tok (CG6863, FBgn0004885). It is a protein_coding_gene from Drosophila melanogaster. Its sequence location is 3R:20545419..20574855. It has the cytological map location 96A18-96A19. Based on sequence similarity, it is predicted to have molecular function</span>: metalloendopeptidase activity. There is experimental evidence that it is in…	37.4322	36.2188	40.4675	35.4884	22.8001	31.6121	34.6157	32.4986	0.00102077	1.23106
FBtr0079072	477	FBgn0015031	cype	2L	5327241	The gene cyclope is referred to in FlyBase by the symbol Dmel\cype (CG14028, FBgn0015031). It is a protein_coding_gene from Drosophila melanogaster. Its sequence location is 2L:5327241..5328000. It has the cytological map location 25D6. Based on sequence similarity, it is predicted to have molecular function</span>: cytochrome-c oxidase activity. Based on sequence similarity, it is predicted to b…	303.158	273.589	247.467	296.409	250.981	282.207	200.381	176.596	0.0117319	1.23123
FBtr0100462	1352	FBgn0037912	sea	3R	7385612	The gene scheggia is referred to in FlyBase by the symbol Dmel\sea (CG6782, FBgn0037912). It is a protein_coding_gene from Drosophila melanogaster. Its sequence location is 3R:7385612..7392771. It has the cytological map location 86E10. Based on sequence similarity, it is predicted to have molecular function</span>: transmembrane transporter activity; tricarboxylate secondary active transmembrane…	79.4974	72.7647	58.4617	65.0844	32.1172	57.4109	63.9972	70.0633	0.0405195	1.23355
FBtr0087618	17114	FBgn0013733	shot	2R	9751742	The gene short stop is referred to in FlyBase by the symbol Dmel\shot (CG18076, FBgn0013733). It is a protein_coding_gene from Drosophila melanogaster. Its sequence location is 2R:9751742..9829615. It has the cytological map location 50C6-50C9. There is experimental evidence that it has the molecular function</span>: protein binding. There is experimental evidence that it is involved in the biolo…	15.3005	13.5498	13.2545	15.8297	11.0565	15.5015	6.93727	13.4703	0.000148369	1.23355
FBtr0301328	4069	FBgn0013759	Caki	3R	17611484	The gene Calcium/calmodulin-dependent protein kinase is referred to in FlyBase by the symbol Dmel\Caki (CG6703, FBgn0013759). It is a protein_coding_gene from Drosophila melanogaster. Its sequence location is 3R:17611484..17648364. It has the cytological map location 93F10-93F12. There is experimental evidence that it has the molecular function</span>: calmodulin-dependent protein kinase activity…	28.0954	26.6444	30.7719	11.4183	22.0669	14.0031	19.2865	23.0227	0.0405195	1.23668
FBtr0070041	388	FBgn0052230	CG32230	3L	23332426	This gene is referred to in FlyBase by the symbol Dmel\CG32230 (CG32230, FBgn0052230). It is a protein_coding_gene from Drosophila melanogaster. Its sequence location is 3L:23332426..23334706. It has the cytological map location 80F2. Based on sequence similarity, it is predicted to have molecular function</span>: NADH dehydrogenase activity. Based on sequence similarity, it is predicted to be in…	448.236	470.881	396.817	458.683	291.095	422.905	347.471	371.7	0.00204359	1.23825
FBtr0079932	2088	FBgn0011584	Trp1	2L	10009386	The gene Translocation protein 1 is referred to in FlyBase by the symbol Dmel\Trp1 (CG4758, FBgn0011584). It is a protein_coding_gene from Drosophila melanogaster. Its sequence location is 2L:10009386..10013171. It has the cytological map location 30F5. An electronic pipeline based on InterPro domains suggests that it has the molecular function</span>: protein transporter activity. Based on seque…	58.9594	69.7119	43.264	69.1354	40.684	60.7052	54.4489	38.8299	0.012827	1.23837
FBtr0110968	2087	FBgn0030608	Lsd-2	X	14965489	The gene Lipid storage droplet-2 is referred to in FlyBase by the symbol Dmel\Lsd-2 (CG9057, FBgn0030608). It is a protein_coding_gene from Drosophila melanogaster. Its sequence location is X:14965489..14970236. It has the cytological map location 13A8-13A9. There is experimental evidence that it has the molecular function</span>: protein binding. There is experimental evidence that it is involve…	58.0492	69.7457	78.1948	68.2197	75.875	63.5577	34.7117	46.9172	0.00741778	1.24042
FBtr0085988	651	FBgn0040502	CG8343	2R	2067225	This gene is referred to in FlyBase by the symbol Dmel\CG8343 (CG8343, FBgn0040502). It is a protein_coding_gene from Drosophila melanogaster. Its sequence location is 2R:2067225..2067875. It has the cytological map location 42A13. Based on sequence similarity, it is predicted to have molecular function</span>: mannose binding. The biological processes in which it is involved are not known. 2 all…	1671.96	1807.25	1370.11	1807.34	1480.06	1666.24	1148.29	1065.65	2.87443e-19	1.24186
FBtr0070378	4558	FBgn0000382	csw	X	1988269	The gene corkscrew is referred to in FlyBase by the symbol Dmel\csw (CG3954, FBgn0000382). It is a protein_coding_gene from Drosophila melanogaster. Its sequence location is X:1988269..2007698. It has the cytological map location 2D1-2D2. There is experimental evidence that it has the molecular function</span>: protein tyrosine phosphatase activity; protein binding. There is experimental evidence…	30.0097	31.4945	35.1286	33.6224	17.5764	26.514	26.4882	34.1765	0.00360446	1.24343
FBtr0075077	3372	FBgn0036821	CG3961	3L	18871350	This gene is referred to in FlyBase by the symbol Dmel\CG3961 (CG3961, FBgn0036821). It is a protein_coding_gene from Drosophila melanogaster. Its sequence location is 3L:18871350..18883582. It has the cytological map location 75E3-75E4. Based on sequence similarity, it is predicted to have molecular function</span>: long-chain-fatty-acid-CoA ligase activity. An electronic pipeline based on Inter…	106.339	129.203	118.103	127.548	90.7594	101.692	120.541	73.3703	1.08937e-07	1.24545
FBtr0076957	3806	FBgn0005626	ple	3L	6706455	The gene pale is referred to in FlyBase by the symbol Dmel\ple (CG10118, FBgn0005626). It is a protein_coding_gene from Drosophila melanogaster. Its sequence location is 3L:6706455..6712624. It has the cytological map location 65C3. Based on sequence similarity, it is predicted to have molecular function</span>: tyrosine 3-monooxygenase activity. There is experimental evidence that it is involved…	29.269	20.0456	14.027	20.5222	13.9486	17.2962	19.2971	16.5966	0.0479803	1.24912
FBtr0070137	2169	FBgn0040382	CG5273	X	653628	This gene is referred to in FlyBase by the symbol Dmel\CG5273 (CG5273, FBgn0040382). It is a protein_coding_gene from Drosophila melanogaster. Its sequence location is X:653628..655972. It has the cytological map location 1C4. Its molecular function is unknown. There is experimental evidence that it is involved in the biological process</span>: regulation of circadian rhythm. 5 alleles are report…	36.4873	38.8768	36.4378	30.9958	15.568	32.1632	21.8024	44.6308	0.0475387	1.25081
FBtr0071036	2194	FBgn0004646	ogre	X	6868049	The gene optic ganglion reduced is referred to in FlyBase by the symbol Dmel\ogre (CG3039, FBgn0004646). It is a protein_coding_gene from Drosophila melanogaster. Its sequence location is X:6868049..6875731. It has the cytological map location 6E4. Its molecular function is unknown. There is experimental evidence that it is involved in the biological process</span>: phototransduction. 15 alleles …	64.5725	58.5663	59.883	77.0617	43.5589	64.4897	58.6968	40.7927	0.0038497	1.25318
FBtr0082962	602	FBgn0013981	His4r	3R	10451461	The gene Histone H4 replacement is referred to in FlyBase by the symbol Dmel\His4r (CG3379, FBgn0013981). It is a protein_coding_gene from Drosophila melanogaster. Its sequence location is 3R:10451461..10452336. It has the cytological map location 88C9. It is reported to have molecular function</span>: DNA binding. It is reported to be involved in the biological process</span>: chromatin assembly…	654.08	702.032	566.06	607.682	450.635	680.608	417.821	465.158	9.40003e-08	1.25599
FBtr0302503	3718	FBgn0036566	CG5284	3L	16083554	This gene is referred to in FlyBase by the symbol Dmel\CG5284 (CG5284, FBgn0036566). It is a protein_coding_gene from Drosophila melanogaster. Its sequence location is 3L:16083554..16088954. It has the cytological map location 72D5. Based on sequence similarity, it is predicted to have molecular function</span>: chloride channel activity. An electronic pipeline based on InterPro domains suggests …	31.5349	26.1902	31.7471	32.7092	17.9129	26.1624	25.9779	27.1794	0.0100658	1.25659
FBtr0073993	7948	FBgn0030613	rab3-GEF	X	14987286	The gene rab3-GEF is referred to in FlyBase by the symbol Dmel\rab3-GEF (CG5627, FBgn0030613). It is a protein_coding_gene from Drosophila melanogaster. Its sequence location is X:14987286..15007795. It has the cytological map location 13A11-13A12. Based on sequence similarity, it is predicted to have molecular function</span>: Rab guanyl-nucleotide exchange factor activity. Based on sequence sim…	6.14482	7.57839	15.8812	10.5739	0	5.31449	9.62036	16.9412	0.036808	1.26045
FBtr0100231	313	FBgn0066084	RpL41	2R	20790940	The gene Ribosomal protein L41 is referred to in FlyBase by the symbol Dmel\RpL41 (CG30425, FBgn0066084). It is a protein_coding_gene from Drosophila melanogaster. Its sequence location is 2R:20790940..20791452. It has the cytological map location 60E5. It is reported to have molecular function</span>: structural constituent of ribosome. It is reported to be involved in the biological process</sp…	2275.65	2299.57	1610.13	2596.58	1545.3	2395.16	1456.13	1570.66	3.42329e-14	1.26046
FBtr0112636	4028	FBgn0085421	Epac	2R	2649417	The gene Epac is referred to in FlyBase by the symbol Dmel\Epac (CG34392, FBgn0085421). It is a protein_coding_gene from Drosophila melanogaster. Its sequence location is 2R:2649417..2684421. It has the cytological map location 42D1. Based on sequence similarity, it is predicted to have molecular function</span>: cyclic nucleotide-dependent guanyl-nucleotide exchange factor activity; Rap guanyl-n…	22.8012	21.9314	23.6975	19.3907	22.2936	17.8064	0	29.5179	0.0291541	1.26145
FBtr0075043	2987	FBgn0036837	CG18135	3L	18983114	This gene is referred to in FlyBase by the symbol Dmel\CG18135 (CG18135, FBgn0036837). It is a protein_coding_gene from Drosophila melanogaster. Its sequence location is 3L:18983114..18991383. It has the cytological map location 75F2. There is experimental evidence that it has the molecular function</span>: protein binding. An electronic pipeline based on InterPro domains suggests that it is invo…	47.1016	40.3295	48.1083	69.8445	32.6405	36.5107	57.9332	35.5995	0.00146159	1.26247
FBtr0076329	675	FBgn0036046	Ilp2	3L	9792798	The gene Insulin-like peptide 2 is referred to in FlyBase by the symbol Dmel\Ilp2 (CG8167, FBgn0036046). It is a protein_coding_gene from Drosophila melanogaster. Its sequence location is 3L:9792798..9793545. It has the cytological map location 67C8. Based on sequence similarity, it is predicted to have molecular function</span>: insulin receptor binding. There is experimental evidence that it is…	176.59	191.848	162.712	209.464	127.282	149.926	168.428	140.37	0.00453988	1.26383
FBtr0079637	2656	FBgn0031998	CG8451	2L	8200465	This gene is referred to in FlyBase by the symbol Dmel\CG8451 (CG8451, FBgn0031998). It is a protein_coding_gene from Drosophila melanogaster. Its sequence location is 2L:8200465..8205128. It has the cytological map location 28F1. Based on sequence similarity, it is predicted to have molecular function</span>: sodium-dependent multivitamin transmembrane transporter activity. An electronic pipelin…	30.1642	30.2368	32.0751	32.3864	22.8978	26.6352	26.895	22.1998	0.0343102	1.266
FBtr0087173	2476	FBgn0020611	Vha44	2R	12212318	The gene Vacuolar H<sup>+</sup> ATPase 44kD C subunit is referred to in FlyBase by the symbol Dmel\Vha44 (CG8048, FBgn0020611). It is a protein_coding_gene from Drosophila melanogaster. Its sequence location is 2R:12212318..12224142. It has the cytological map location 53B5-53C1. Based on sequence similarity, it is predicted to have molecular function</span>: hydrogen-exporting ATPase activity, p…	71.8186	73.3838	80.0049	69.4811	80.3314	71.4303	80.8609	0	0.000440743	1.26672
FBtr0085204	3473	FBgn0027492	wdb	3R	23390764	The gene widerborst is referred to in FlyBase by the symbol Dmel\wdb (CG5643, FBgn0027492). It is a protein_coding_gene from Drosophila melanogaster. Its sequence location is 3R:23390764..23407961. It has the cytological map location 98A6-98A8. Based on sequence similarity, it is predicted to have molecular function</span>: protein serine/threonine phosphatase activity. There is experimental evid…	18.5657	19.9444	27.1872	23.6291	20.2945	14.7095	18.83	16.6733	0.0469177	1.26691
FBtr0076777	4020	FBgn0016694	Pdp1	3L	7807437	The gene PAR-domain protein 1 is referred to in FlyBase by the symbol Dmel\Pdp1 (CG17888, FBgn0016694). It is a protein_coding_gene from Drosophila melanogaster. Its sequence location is 3L:7807437..7860472. It has the cytological map location 66A14-66A17. There is experimental evidence that it has the molecular function</span>: DNA binding. There is experimental evidence that it is involved in t…	16.7681	17.4804	32.6765	21.1513	0	17.1084	22.2739	30.0995	0.0227476	1.26762
FBtr0078902	417	FBgn0041605	cpx	3R	105906	The gene complexin is referred to in FlyBase by the symbol Dmel\cpx (CG32490, FBgn0041605). It is a protein_coding_gene from Drosophila melanogaster. Its sequence location is 3R:105906..128309. It has the cytological map location 82A1-82A3. Based on sequence similarity, it is predicted to have molecular function</span>: neurotransmitter transporter activity. There is experimental evidence that it…	351.489	279.25	246.147	156.471	263.967	289.838	110.995	149	0.0119063	1.26979
FBtr0071460	8156	FBgn0261710	nocte	X	10357851	The gene no circadian temperature entrainment is referred to in FlyBase by the symbol Dmel\nocte (CG17255, FBgn0261710). It is a protein_coding_gene from Drosophila melanogaster. Its sequence location is X:10357851..10367618. It has the cytological map location 9C6-9D1. Its molecular function is unknown. There is experimental evidence that it is involved in the biological process</span>: entrainm…	12.3386	13.0467	14.7234	11.6374	6.7449	7.58852	10.3621	15.9991	0.00840053	1.27157
FBtr0100043	3230	FBgn0013718	nuf	3L	14183977	The gene nuclear fallout is referred to in FlyBase by the symbol Dmel\nuf (CG33991, FBgn0013718). It is a protein_coding_gene from Drosophila melanogaster. Its sequence location is 3L:14183977..14226350. It has the cytological map location 70D3-70D4. Based on sequence similarity, it is predicted to have molecular function</span>: microtubule binding. There is experimental evidence that it is invo…	18.4488	22.0665	42.8906	20.2015	21.2217	22.2062	19.0011	18.9058	0.031391	1.27384
FBtr0086005	600	FBgn0033067	CG11211	2R	2068424	This gene is referred to in FlyBase by the symbol Dmel\CG11211 (CG11211, FBgn0033067). It is a protein_coding_gene from Drosophila melanogaster. Its sequence location is 2R:2068424..2069131. It has the cytological map location 42A13. Based on sequence similarity, it is predicted to have molecular function</span>: mannose binding. The biological processes in which it is involved are not known. 3 a…	411.989	473.485	398.591	464.698	326.634	420.861	291.774	333.362	3.98893e-06	1.27402
FBtr0086207	2941	FBgn0033109	coro	2R	2749506	The gene coro is referred to in FlyBase by the symbol Dmel\coro (CG9446, FBgn0033109). It is a protein_coding_gene from Drosophila melanogaster. Its sequence location is 2R:2749506..2760274. It has the cytological map location 42D6. Based on sequence similarity, it is predicted to have molecular function</span>: actin binding. The biological processes in which it is involved are not known. 26 all…	23.5865	23.2108	25.4769	26.8949	24.9528	31.4091	0	21.4749	0.0420019	1.27404
FBtr0088307	2883	FBgn0261862	whd	2R	6356978	The gene withered is referred to in FlyBase by the symbol Dmel\whd (CG12891, FBgn0261862). It is a protein_coding_gene from Drosophila melanogaster. Its sequence location is 2R:6356978..6366073. It has the cytological map location 47A9-47A11. Based on sequence similarity, it is predicted to have molecular function</span>: carnitine O-palmitoyltransferase activity. There is experimental evidence t…	28.1293	24.3741	35.5971	16.8022	32.4931	16.0154	21.6367	12.0611	0.0427416	1.27609
FBtr0100119	4334	FBgn0010114	hig	2R	5115286	The gene hikaru genki is referred to in FlyBase by the symbol Dmel\hig (CG2040, FBgn0010114). It is a protein_coding_gene from Drosophila melanogaster. Its sequence location is 2R:5115286..5134752. It has the cytological map location 45B7-45B8. Its molecular function is unknown. Based on sequence similarity, it is predicted to be involved in the biological process</span>: cell adhesion. 14 allele…	25.6986	33.5853	43.3351	20.5303	24.0575	16.5473	25.7678	30.1147	0.00210999	1.27633
FBtr0074148	2379	FBgn0030719	eIF5	X	15881194	The gene eIF5 is referred to in FlyBase by the symbol Dmel\eIF5 (CG9177, FBgn0030719). It is a protein_coding_gene from Drosophila melanogaster. Its sequence location is X:15881194..15886023. It has the cytological map location 14A5. Based on sequence similarity, it is predicted to have molecular function</span>: translation initiation factor activity. Based on sequence similarity, it is predicte…	35.7331	40.508	28.4768	16.2052	10.5399	27.6725	31.7172	24.7799	0.0443447	1.27678
FBtr0110919	11967	FBgn0260003	Dys	3R	15286810	The gene Dystrophin is referred to in FlyBase by the symbol Dmel\Dys (CG34157, FBgn0260003). It is a protein_coding_gene from Drosophila melanogaster. Its sequence location is 3R:15286810..15421117. It has the cytological map location 92A5-92A10. There is experimental evidence that it has the molecular function</span>: WW domain binding. There is experimental evidence that it is involved in the b…	7.83848	8.97557	6.34716	3.05623	6.85871	4.51533	5.71694	3.43304	0.0308158	1.2774
FBtr0086701	2489	FBgn0003067	Pepck	2R	14424272	The gene Phosphoenolpyruvate carboxykinase is referred to in FlyBase by the symbol Dmel\Pepck (CG17725, FBgn0003067). It is a protein_coding_gene from Drosophila melanogaster. Its sequence location is 2R:14424272..14426924. It has the cytological map location 55D3. Based on sequence similarity, it is predicted to have molecular function</span>: phosphoenolpyruvate carboxykinase (GTP) activity. Ba…	864.4	885.281	856.083	897.355	634.578	780.424	696.877	627.641	1.5123e-49	1.27873
FBtr0082375	1665	FBgn0026314	Ugt35b	3R	6994219	The gene UDP-glycosyltransferase 35b is referred to in FlyBase by the symbol Dmel\Ugt35b (CG6649, FBgn0026314). It is a protein_coding_gene from Drosophila melanogaster. Its sequence location is 3R:6994219..6995955. It has the cytological map location 86D5. Based on sequence similarity, it is predicted to have molecular function</span>: glucuronosyltransferase activity. An electronic pipeline bas…	62.2043	57.2772	43.7746	63.54	48.7087	36.5834	54.9873	36.6807	0.0135888	1.28162
FBtr0112602	4931	FBgn0085402	Ect4	3L	8067547	The gene Ect4 is referred to in FlyBase by the symbol Dmel\Ect4 (CG34373, FBgn0085402). It is a protein_coding_gene from Drosophila melanogaster. Its sequence location is 3L:8067547..8101938. It has the cytological map location 66B5-66B6. An electronic pipeline based on InterPro domains suggests that it has the molecular function</span>: binding; transmembrane receptor activity. An electronic pip…	10.1025	26.6684	7.49776	25.0653	21.3472	32.6865	0	0	0.0249799	1.28295
FBtr0072136	3813	FBgn0261794	kcc	2R	19795651	The gene kazachoc is referred to in FlyBase by the symbol Dmel\kcc (CG5594, FBgn0261794). It is a protein_coding_gene from Drosophila melanogaster. Its sequence location is 2R:19795651..19812619. It has the cytological map location 60A9-60A11. Based on sequence similarity, it is predicted to have molecular function</span>: amino acid transmembrane transporter activity; potassium:chloride symporte…	24.599	16.3234	32.5681	25.1522	25.8304	19.8412	0	31.1841	0.0103122	1.28346
FBtr0070467	2931	FBgn0003371	sgg	X	2527983	The gene shaggy is referred to in FlyBase by the symbol Dmel\sgg (CG2621, FBgn0003371). It is a protein_coding_gene from Drosophila melanogaster. Its sequence location is X:2527983..2571879. It has the cytological map location 3A8-3B1. There is experimental evidence that it has the molecular function</span>: protein kinase activity; kinase activity. There is experimental evidence for 16 unique bi…	55.006	49.3193	47.2747	24.6226	38.2105	42.9103	21.6268	34.4804	0.00215347	1.28416
FBtr0084167	3973	FBgn0027575	GABA-B-R2	3R	17596055	The gene metabotropic GABA-B receptor subtype 2 is referred to in FlyBase by the symbol Dmel\GABA-B-R2 (CG6706, FBgn0027575). It is a protein_coding_gene from Drosophila melanogaster. Its sequence location is 3R:17596055..17601562. It has the cytological map location 93F9. Based on sequence similarity, it is predicted to have molecular function</span>: GABA-B receptor activity. There is experimen…	18.4423	21.4771	31.5144	21.1525	30.8707	10.3839	14.9414	15.901	0.0151866	1.28419
FBtr0078914	1571	FBgn0037239	CG11739	3R	204386	This gene is referred to in FlyBase by the symbol Dmel\CG11739 (CG11739, FBgn0037239). It is a protein_coding_gene from Drosophila melanogaster. Its sequence location is 3R:204386..206932. It has the cytological map location 82A5. Based on sequence similarity, it is predicted to have molecular function</span>: tricarboxylate secondary active transmembrane transporter activity. An electronic pipel…	87.695	77.3182	54.2354	89.9992	86.0495	61.9162	49.314	42.9012	0.00290434	1.28756
FBtr0078900	3651	FBgn0041605	cpx	3R	105906	The gene complexin is referred to in FlyBase by the symbol Dmel\cpx (CG32490, FBgn0041605). It is a protein_coding_gene from Drosophila melanogaster. Its sequence location is 3R:105906..128309. It has the cytological map location 82A1-82A3. Based on sequence similarity, it is predicted to have molecular function</span>: neurotransmitter transporter activity. There is experimental evidence that it…	50.5786	46.7424	63.8135	45.2241	32.7865	68.6295	42.7133	15.5821	6.76682e-05	1.29207
FBtr0113702	1800	FBgn0003256	rl	2RHet	198176	The gene rolled is referred to in FlyBase by the symbol Dmel\rl (CG12559, FBgn0003256). It is a protein_coding_gene from Drosophila melanogaster. Its sequence location is 2RHet:198176..247809. It has the cytological map location h41. There is experimental evidence that it has the molecular function</span>: protein binding; JUN kinase activity. There is experimental evidence that it is involved in…	24.9629	38.4811	46.7523	34.0548	20.3729	22.3765	28.5065	40.3351	0.0427468	1.29268
FBtr0082948	12813	FBgn0003862	trx	3R	10089080	The gene trithorax is referred to in FlyBase by the symbol Dmel\trx (CG8651, FBgn0003862). It is a protein_coding_gene from Drosophila melanogaster. Its sequence location is 3R:10089080..10112623. It has the cytological map location 88B1. There is experimental evidence that it has the molecular function</span>: sequence-specific DNA binding. There is experimental evidence that it is involved in t…	7.01561	5.09265	9.29095	4.39796	4.21872	8.12964	2.7486	4.84783	0.0207473	1.29343
FBtr0303525	1917	FBgn0037643	skap	3R	4764405	The gene skpA associated protein is referred to in FlyBase by the symbol Dmel\skap (CG11963, FBgn0037643). It is a protein_coding_gene from Drosophila melanogaster. Its sequence location is 3R:4764405..4768749. It has the cytological map location 85B7. Based on sequence similarity, it is predicted to have molecular function</span>: succinate-CoA ligase (ADP-forming) activity. There is experimenta…	225.279	219.937	231.3	237.251	233.186	224.495	222.003	26.3857	1.07311e-10	1.29416
FBtr0112672	8173	FBgn0085436	Not1	2R	5455019	The gene Not1 is referred to in FlyBase by the symbol Dmel\Not1 (CG34407, FBgn0085436). It is a protein_coding_gene from Drosophila melanogaster. Its sequence location is 2R:5455019..5465985. It has the cytological map location 45F4. Based on sequence similarity, it is predicted to have molecular function</span>: basal transcription repressor activity. There is experimental evidence that it is in…	26.2989	33.4088	43.4515	55.2858	20.5517	30.1743	30.5291	41.0843	1.42646e-08	1.29513
FBtr0088718	2118	FBgn0040777	CG14767	2R	4605522	This gene is referred to in FlyBase by the symbol Dmel\CG14767 (CG14767, FBgn0040777). It is a protein_coding_gene from Drosophila melanogaster. Its sequence location is 2R:4605522..4611342. It has the cytological map location 44E2-44E3. Based on sequence similarity, it is predicted to have molecular function</span>: nucleobase transmembrane transporter activity. An electronic pipeline based on I…	34.1313	50.7143	70.7454	47.6144	41.4806	37.1105	40.3773	37.7769	0.00444028	1.29641
FBtr0299539	3863	FBgn0259111	Ndae1	2L	7224851	The gene Na<sup>+</sup>-driven anion exchanger 1 is referred to in FlyBase by the symbol Dmel\Ndae1 (CG42253, FBgn0259111). It is a protein_coding_gene from Drosophila melanogaster. Its sequence location is 2L:7224851..7240500. It has the cytological map location 27E6-27E5. There is experimental evidence that it has the molecular function</span>: anion exchanger activity. There is experimental ev…	27.5714	21.0491	18.3352	18.6833	17.7447	17.8043	18.2312	12.2688	0.0185303	1.2966
FBtr0071125	5571	FBgn0003656	sws	X	7850853	The gene swiss cheese is referred to in FlyBase by the symbol Dmel\sws (CG2212, FBgn0003656). It is a protein_coding_gene from Drosophila melanogaster. Its sequence location is X:7850853..7862269. It has the cytological map location 7D1. An electronic pipeline based on InterPro domains suggests that it has the molecular function</span>: lysophospholipase activity. There is experimental evidence t…	28.4119	25.7678	28.0047	30.7035	19.4079	19.9287	19.1436	28.5288	0.00021845	1.29743
FBtr0088557	282	FBgn0040775	CG12158	2R	5250076	This gene is referred to in FlyBase by the symbol Dmel\CG12158 (CG12158, FBgn0040775). It is a protein_coding_gene from Drosophila melanogaster. Its sequence location is 2R:5250076..5250411. It has the cytological map location 45D1. Its molecular function is unknown. The biological processes in which it is involved are not known. 2 alleles are reported. No phenotypic data is available. It has one…	1261.18	1245.92	928.158	1314.79	934.629	1327.51	627.936	769.044	9.14715e-09	1.29814
FBtr0301017	3233	FBgn0053203	CG33203	3R	24696334	This gene is referred to in FlyBase by the symbol Dmel\CG33203 (CG33203, FBgn0053203). It is a protein_coding_gene from Drosophila melanogaster. Its sequence location is 3R:24696334..24714723. It has the cytological map location 98F1. Its molecular function is unknown. The biological processes in which it is involved are not known. 9 alleles are reported. No phenotypic data is available. It has 4…	32.94	37.5709	40.6357	33.0279	39.7234	29.7832	0	41.3405	0.00213306	1.30064
FBtr0084284	2037	FBgn0038984	CG5315	3R	18369414	This gene is referred to in FlyBase by the symbol Dmel\CG5315 (CG5315, FBgn0038984). It is a protein_coding_gene from Drosophila melanogaster. Its sequence location is 3R:18369414..18373567. It has the cytological map location 94B3. Based on sequence similarity, it is predicted to have molecular function</span>: hormone binding. Based on sequence similarity, it is predicted to be involved in the …	136.223	144.886	103.803	121.83	66.3446	132.167	95.8199	95.0912	4.46247e-07	1.30126
FBtr0072981	2578	FBgn0035388	CG2162	3L	3035198	This gene is referred to in FlyBase by the symbol Dmel\CG2162 (CG2162, FBgn0035388). It is a protein_coding_gene from Drosophila melanogaster. Its sequence location is 3L:3035198..3040469. It has the cytological map location 63A3. Its molecular function is unknown. The biological processes in which it is involved are not known. 8 alleles are reported. No phenotypic data is available. It has 2 ann…	32.5949	29.2046	24.6875	29.9145	34.0891	19.4354	19.5139	16.3428	0.0221618	1.3023
FBtr0078118	625	FBgn0031228	CG11455	2L	155333	This gene is referred to in FlyBase by the symbol Dmel\CG11455 (CG11455, FBgn0031228). It is a protein_coding_gene from Drosophila melanogaster. Its sequence location is 2L:155333..156030. It has the cytological map location 21B3. Based on sequence similarity, it is predicted to have molecular function</span>: NADH dehydrogenase activity. Based on sequence similarity, it is predicted to be involv…	103.177	96.3709	78.8426	117.068	64.8619	103.769	67.6126	67.3927	0.0460537	1.30241
FBtr0083971	584	FBgn0028396	TotA	3R	16696758	The gene Turandot A is referred to in FlyBase by the symbol Dmel\TotA (CG31509, FBgn0028396). It is a protein_coding_gene from Drosophila melanogaster. Its sequence location is 3R:16696758..16697427. It has the cytological map location 93A2. Its molecular function is unknown. There is experimental evidence that it is involved in the biological process</span>: response to stress. 4 alleles are rep…	1030.61	725.391	704.779	832.961	317.362	832.813	745.963	632.701	5.66081e-13	1.30247
FBtr0113340	3584	FBgn0041605	cpx	3R	105906	The gene complexin is referred to in FlyBase by the symbol Dmel\cpx (CG32490, FBgn0041605). It is a protein_coding_gene from Drosophila melanogaster. Its sequence location is 3R:105906..128309. It has the cytological map location 82A1-82A3. Based on sequence similarity, it is predicted to have molecular function</span>: neurotransmitter transporter activity. There is experimental evidence that it…	28.6247	24.9286	22.6267	34.2088	15.0804	0	37.3339	32.2978	0.00385067	1.3031
FBtr0070708	1813	FBgn0028325	l(1)G0334	X	4596305	The gene lethal (1) G0334 is referred to in FlyBase by the symbol Dmel\l(1)G0334 (CG7010, FBgn0028325). It is a protein_coding_gene from Drosophila melanogaster. Its sequence location is X:4596305..4599156. It has the cytological map location 4C14. Based on sequence similarity, it is predicted to have molecular function</span>: pyruvate dehydrogenase (acetyl-transferring) activity. Based on seque…	97.0023	101.881	110.962	134.158	0	117.606	138.732	84.1947	1.2935e-05	1.30385
FBtr0085646	2674	FBgn0039774	CDase	3R	26285511	The gene Ceramidase is referred to in FlyBase by the symbol Dmel\CDase (CG1471, FBgn0039774). It is a protein_coding_gene from Drosophila melanogaster. Its sequence location is 3R:26285511..26291458. It has the cytological map location 99F5-99F6. There is experimental evidence that it has the molecular function</span>: ceramidase activity. There is experimental evidence that it is involved in the…	21.922	22.525	23.7988	25.883	16.6057	13.2249	21.8223	20.4688	0.042901	1.30514
FBtr0300419	4463	FBgn0028577	pUf68	3L	1496853	The gene poly U binding factor 68kD is referred to in FlyBase by the symbol Dmel\pUf68 (CG12085, FBgn0028577). It is a protein_coding_gene from Drosophila melanogaster. Its sequence location is 3L:1496853..1502598. It has the cytological map location 62A2-62A3. There is experimental evidence that it has the molecular function</span>: protein binding. There is experimental evidence that it is invo…	12.6955	13.2711	26.4423	14.1776	10.8138	11.447	16.2307	12.5024	0.0207992	1.30577
FBtr0078015	3592	FBgn0010583	dock	2L	825964	The gene dreadlocks is referred to in FlyBase by the symbol Dmel\dock (CG3727, FBgn0010583). It is a protein_coding_gene from Drosophila melanogaster. Its sequence location is 2L:825964..833245. It has the cytological map location 21E2. There is experimental evidence that it has the molecular function</span>: insulin receptor binding. There is experimental evidence that it is involved in the biol…	16.864	17.3272	19.1441	15.1383	6.98158	12.5819	18.4854	14.3593	0.0444179	1.30654
FBtr0085631	1633	FBgn0015222	Fer1HCH	3R	26211290	The gene Ferritin 1 heavy chain homologue is referred to in FlyBase by the symbol Dmel\Fer1HCH (CG2216, FBgn0015222). It is a protein_coding_gene from Drosophila melanogaster. Its sequence location is 3R:26211290..26213851. It has the cytological map location 99F2. There is experimental evidence that it has the molecular function</span>: ferrous iron binding. There is experimental evidence that i…	104.705	110.652	98.0547	124.726	88.0903	83.0302	102.889	61.2554	3.73945e-05	1.30684
FBtr0070086	3143	FBgn0004648	svr	X	390504	The gene silver is referred to in FlyBase by the symbol Dmel\svr (CG4122, FBgn0004648). It is a protein_coding_gene from Drosophila melanogaster. Its sequence location is X:390504..403113. It has the cytological map location 1B5-1B7. There is experimental evidence that it has the molecular function</span>: carboxypeptidase activity; metallocarboxypeptidase activity. There is experimental evidence…	71.8093	74.7384	82.9473	84.6217	74.6467	57.5196	76.8257	30.4912	6.13958e-07	1.31164
FBtr0076530	621	FBgn0040827	CG13315	3L	9089976	This gene is referred to in FlyBase by the symbol Dmel\CG13315 (CG13315, FBgn0040827). It is a protein_coding_gene from Drosophila melanogaster. Its sequence location is 3L:9089976..9090596. It has the cytological map location 66F5. Its molecular function is unknown. The biological processes in which it is involved are not known. 3 alleles are reported. No phenotypic data is available. It has one…	1225.65	1370.81	1461.08	1652.65	965.433	1145.5	985.046	1254.4	1.0534e-24	1.31257
FBtr0299559	1811	FBgn0259143	CG42258	X	12358132	This gene is referred to in FlyBase by the symbol Dmel\CG42258 (CG42258, FBgn0259143). It is a protein_coding_gene from Drosophila melanogaster. Its sequence location is X:12358132..12371539. It has the cytological map location 11A11. Its molecular function is unknown. The biological processes in which it is involved are not known. 17 alleles are reported. No phenotypic data is available. It has …	36.1454	34.3677	41.9389	40.9465	20.2482	28.7535	30.5554	37.1918	0.0226032	1.31392
FBtr0070091	2896	FBgn0260400	elav	X	410878	The gene embryonic lethal abnormal vision is referred to in FlyBase by the symbol Dmel\elav (CG4262, FBgn0260400). It is a protein_coding_gene from Drosophila melanogaster. Its sequence location is X:410878..417259. It has the cytological map location 1B7-1B8. There is experimental evidence that it has the molecular function</span>: RNA binding. There is experimental evidence that it is involved …	18.8913	24.9576	20.9119	22.5328	18.0026	15.6056	15.6339	17.0851	0.0330354	1.31611
FBtr0087861	319	FBgn0011227	ox	2R	8644644	The gene oxen is referred to in FlyBase by the symbol Dmel\ox (CG8764, FBgn0011227). It is a protein_coding_gene from Drosophila melanogaster. Its sequence location is 2R:8644644..8645028. It has the cytological map location 49C2. Based on sequence similarity, it is predicted to have molecular function</span>: ubiquinol-cytochrome-c reductase activity. There is experimental evidence that it is in…	254.227	254.896	173.781	226.255	169.471	218.702	119.859	181.499	0.0164008	1.31852
FBtr0302682	7218	FBgn0261551	CG42669	3L	2412088	This gene is referred to in FlyBase by the symbol Dmel\CG42669 (CG42669, FBgn0261551). It is a protein_coding_gene from Drosophila melanogaster. Its sequence location is 3L:2412088..2466353. It has the cytological map location 62E2. Its molecular function is unknown. The biological processes in which it is involved are not known. 22 alleles are reported. No phenotypic data is available. It has 12…	12.9958	8.20575	6.96982	14.7946	11.3718	7.75864	5.57598	7.87644	0.0134443	1.31867
FBtr0083972	538	FBgn0044812	TotC	3R	16698710	The gene Turandot C is referred to in FlyBase by the symbol Dmel\TotC (CG31508, FBgn0044812). It is a protein_coding_gene from Drosophila melanogaster. Its sequence location is 3R:16698710..16699310. It has the cytological map location 93A2. Its molecular function is unknown. Based on sequence similarity, it is predicted to be involved in the biological process</span>: response to stress. 3 allel…	294.249	132.482	152.639	145.176	68.1438	184.469	164.565	131.111	0.00298563	1.32147
FBtr0079446	1577	FBgn0031914	CG5973	2L	7437506	This gene is referred to in FlyBase by the symbol Dmel\CG5973 (CG5973, FBgn0031914). It is a protein_coding_gene from Drosophila melanogaster. Its sequence location is 2L:7437506..7445269. It has the cytological map location 27F4. Based on sequence similarity, it is predicted to have molecular function</span>: retinal binding. An electronic pipeline based on InterPro domains suggests that it is i…	212.516	199.88	133.432	166.144	119.987	173.21	125.046	120.163	2.00335e-08	1.32237
FBtr0072185	289	FBgn0023170	RpL39	2R	19949373	The gene Ribosomal protein L39 is referred to in FlyBase by the symbol Dmel\RpL39 (CG3997, FBgn0023170). It is a protein_coding_gene from Drosophila melanogaster. Its sequence location is 2R:19949373..19949952. It has the cytological map location 60B7. Based on sequence similarity, it is predicted to have molecular function</span>: structural constituent of ribosome. There is experimental evidenc…	1474.06	1396.37	891.482	1436.9	898.609	1346.34	804.196	881.533	3.47131e-11	1.32262
FBtr0077639	3425	FBgn0010263	Rbp9	2L	2954762	The gene RNA-binding protein 9 is referred to in FlyBase by the symbol Dmel\Rbp9 (CG3151, FBgn0010263). It is a protein_coding_gene from Drosophila melanogaster. Its sequence location is 2L:2954762..2968434. It has the cytological map location 23C3. Based on sequence similarity, it is predicted to have molecular function</span>: mRNA binding. It is reported to be involved in the biological proces…	52.7724	53.3441	59.6383	126.156	60.6054	47.0454	51.7009	61.1621	1.26516e-07	1.32377
FBtr0071538	2660	FBgn0003748	Treh	2R	16961530	The gene Trehalase is referred to in FlyBase by the symbol Dmel\Treh (CG9364, FBgn0003748). It is a protein_coding_gene from Drosophila melanogaster. Its sequence location is 2R:16961530..16975734. It has the cytological map location 57B16-57B19. There is experimental evidence that it has the molecular function</span>: trehalase activity. Based on sequence similarity, it is predicted to be involv…	45.9133	48.6833	48.2335	50.1793	43.9201	35.0897	40.0928	26.1289	0.000358383	1.32898
FBtr0300555	4739	FBgn0259214	PMCA	4	349442	The gene plasma membrane calcium ATPase is referred to in FlyBase by the symbol Dmel\PMCA (CG42314, FBgn0259214). It is a protein_coding_gene from Drosophila melanogaster. Its sequence location is 4:349442..379298. It has the cytological map location 102B5. Based on sequence similarity, it is predicted to have molecular function</span>: calcium-transporting ATPase activity. There is experimental …	42.4716	36.223	42.2345	50.6987	35.8561	38.9789	30.5719	23.5513	2.45647e-06	1.33088
FBtr0077625	3098	FBgn0031474	CG2991	2L	2857159	This gene is referred to in FlyBase by the symbol Dmel\CG2991 (CG2991, FBgn0031474). It is a protein_coding_gene from Drosophila melanogaster. Its sequence location is 2L:2857159..2868553. It has the cytological map location 23B6-23B7. An electronic pipeline based on InterPro domains suggests that it has the molecular function</span>: zinc ion binding. The biological processes in which it is invo…	22.7096	12.638	21.8648	17.2333	16.5188	13.9542	7.79553	17.6641	0.0337338	1.33099
FBtr0290095	3440	FBgn0034789	PIP5K59B	2R	18762313	The gene PIP5K59B is referred to in FlyBase by the symbol Dmel\PIP5K59B (CG3682, FBgn0034789). It is a protein_coding_gene from Drosophila melanogaster. Its sequence location is 2R:18762313..18768962. It has the cytological map location 59B4. Based on sequence similarity, it is predicted to have molecular function</span>: 1-phosphatidylinositol-4-phosphate 5-kinase activity. It is reported to be …	25.5621	30.0571	25.0639	21.5554	13.1855	9.42171	28.3686	25.6983	0.00392883	1.33342
FBtr0273241	1757	FBgn0036318	CG11009	3L	12843260	This gene is referred to in FlyBase by the symbol Dmel\CG11009 (CG11009, FBgn0036318). It is a protein_coding_gene from Drosophila melanogaster. Its sequence location is 3L:12843260..12846270. It has the cytological map location 69E6. Its molecular function is unknown. The biological processes in which it is involved are not known. 3 alleles are reported. No phenotypic data is available. It has 3…	41.149	44.5651	53.1559	35.4498	22.5189	30.1955	36.0752	41.9292	0.00909741	1.33355
FBtr0081519	1675	FBgn0032946	nrv3	2L	21380000	The gene nervana 3 is referred to in FlyBase by the symbol Dmel\nrv3 (CG8663, FBgn0032946). It is a protein_coding_gene from Drosophila melanogaster. Its sequence location is 2L:21380000..21390347. It has the cytological map location 39D2. It is reported to have molecular function</span>: sodium:potassium-exchanging ATPase activity. An electronic pipeline based on InterPro domains suggests that i…	248.491	354.196	283.102	288.646	178.672	236.396	185.004	279.03	1.6068e-15	1.33595
FBtr0088648	923	FBgn0004921	Ggamma1	2R	4788908	The gene G protein Î³ 1 is referred to in FlyBase by the symbol Dmel\GÎ³1 (CG8261, FBgn0004921). It is a protein_coding_gene from Drosophila melanogaster. Its sequence location is 2R:4788908..4792296. It has the cytological map location 44F3-44F5. It is reported to have molecular function</span>: GTPase activity. There is experimental evidence that it is involved in the biological process</span>:…	230.767	252.323	224.631	214.238	197.697	227.812	113.368	150.562	8.51576e-07	1.33726
FBtr0110906	2919	FBgn0039916	CG9935	4	656751	This gene is referred to in FlyBase by the symbol Dmel\CG9935 (CG9935, FBgn0039916). It is a protein_coding_gene from Drosophila melanogaster. Its sequence location is 4:656751..667182. It has the cytological map location 102D1. Based on sequence similarity, it is predicted to have molecular function</span>: kainate selective glutamate receptor activity. An electronic pipeline based on InterPro d…	31.1287	37.4852	29.8894	26.7576	22.489	30.633	22.7488	17.6788	0.00331652	1.33898
FBtr0112639	5564	FBgn0085423	CG34394	2L	3358640	This gene is referred to in FlyBase by the symbol Dmel\CG34394 (CG34394, FBgn0085423). It is a protein_coding_gene from Drosophila melanogaster. Its sequence location is 2L:3358640..3373047. It has the cytological map location 23E5-23E6. Its molecular function is unknown. The biological processes in which it is involved are not known. 5 alleles are reported. No phenotypic data is available. It ha…	11.2379	15.8767	10.3318	11.3724	4.85418	12.5393	6.1486	12.86	0.0132108	1.34109
FBtr0301922	1519	FBgn0004169	up	X	13487610	The gene upheld is referred to in FlyBase by the symbol Dmel\up (CG7107, FBgn0004169). It is a protein_coding_gene from Drosophila melanogaster. Its sequence location is X:13487610..13496536. It has the cytological map location 12A7. There is experimental evidence that it has the molecular function</span>: calcium ion binding. There is experimental evidence that it is involved in the biological p…	41.164	48.9039	61.4792	23.4273	48.9558	56.934	0	24.2706	0.018114	1.34427
FBtr0089080	2339	FBgn0039911	CG1909	4	603737	This gene is referred to in FlyBase by the symbol Dmel\CG1909 (CG1909, FBgn0039911). It is a protein_coding_gene from Drosophila melanogaster. Its sequence location is 4:603737..609976. It has the cytological map location 102C6. An electronic pipeline based on InterPro domains suggests that it has the molecular function</span>: acetylcholine receptor binding; zinc ion binding. An electronic pipel…	35.0885	31.3306	34.2288	37.6215	31.7867	20.5805	29.2494	21.1603	0.00538022	1.34533
FBtr0303073	236	FBgn0261670	CG42725	2R	14917510	This gene is referred to in FlyBase by the symbol Dmel\CG42725 (CG42725, FBgn0261670). It is a protein_coding_gene from Drosophila melanogaster. Its sequence location is 2R:14917510..14917745. It has the cytological map location 56B1. Its molecular function is unknown. The biological processes in which it is involved are not known. No alleles are reported. It has one annotated transcript and one …	372.626	331.783	217.515	356.111	229.07	328.938	149.226	240.883	0.00641142	1.34797
FBtr0079311	2128	FBgn0031850	Tsp	2L	6686786	The gene Thrombospondin is referred to in FlyBase by the symbol Dmel\Tsp (CG11326, FBgn0031850). It is a protein_coding_gene from Drosophila melanogaster. Its sequence location is 2L:6686786..6709085. It has the cytological map location 26F7-27A1. There is experimental evidence that it has the molecular function</span>: heparin binding. There is experimental evidence that it is involved in the bi…	28.008	19.8137	22.1909	35.7785	29.0467	23.5494	18.9122	6.94654	0.0306469	1.34843
FBtr0300527	6994	FBgn0259234	Camta	2R	5333551	The gene Calmodulin-binding transcription activator is referred to in FlyBase by the symbol Dmel\Camta (CG42332, FBgn0259234). It is a protein_coding_gene from Drosophila melanogaster. Its sequence location is 2R:5333551..5365595. It has the cytological map location 45E1. There is experimental evidence that it has the molecular function</span>: sequence-specific DNA binding; protein homodimerizat…	8.94058	9.186	10.5654	6.78493	5.52005	7.58644	5.75433	7.37438	0.0150381	1.35227
FBtr0088657	393	FBgn0033357	Tom7	2R	4839193	The gene Translocase of outer membrane 7 is referred to in FlyBase by the symbol Dmel\Tom7 (CG8226, FBgn0033357). It is a protein_coding_gene from Drosophila melanogaster. Its sequence location is 2R:4839193..4839694. It has the cytological map location 44F11. Based on sequence similarity, it is predicted to have molecular function</span>: P-P-bond-hydrolysis-driven protein transmembrane transpor…	139.223	150.705	112.324	140.885	100.714	117.512	92.1655	91.1011	0.0323842	1.3528
FBtr0076481	2561	FBgn0035989	CG3967	3L	9406696	This gene is referred to in FlyBase by the symbol Dmel\CG3967 (CG3967, FBgn0035989). It is a protein_coding_gene from Drosophila melanogaster. Its sequence location is 3L:9406696..9419777. It has the cytological map location 67B5. Its molecular function is unknown. The biological processes in which it is involved are not known. 11 alleles are reported. No phenotypic data is available. It has 5 an…	15.257	21.9507	21.6415	20.8476	12.0589	15.7299	20.8201	10.2862	0.0415961	1.3532
FBtr0071346	1530	FBgn0004828	His3.3B	X	9047271	The gene Histone H3.3B is referred to in FlyBase by the symbol Dmel\His3.3B (CG8989, FBgn0004828). It is a protein_coding_gene from Drosophila melanogaster. Its sequence location is X:9047271..9050721. It has the cytological map location 8C14. Based on sequence similarity, it is predicted to have molecular function</span>: DNA binding. There is experimental evidence that it is involved in the bio…	51.0882	45.2724	47.6319	50.4051	25.2293	46.8836	34.195	37.1548	0.00574704	1.35504
[truncated: 363 more rows]

## Sheet: Higher in trained GO
Most significant Gene Ontology (GO) functional processes for genes producing isoforms with significantly higher and robust (fold change=>2.0) expression in trained flies.
[truncated: 122 more rows]
